# Supplementary material for: Epidemiology and outcomes of gastrointestinal mucosal melanomas: a national database analysis
Source: BMC Gastroenterol. 2022 Apr 9;22:178. doi: 10.1186/s12876-022-02254-5 (PMC8994909; doi:10.1186/s12876-022-02254-5)
Supplement: Supplementary file 1 — Additional file 1. SEER data sheet on primary gastrointestinal melanoma. [file 12876_2022_2254_MOESM1_ESM.xlsx]

## Sheet: Master
Patient ID	Age recode with single ages and 85+	Age recode with <1 year olds	Sex	Race and origin recode (NHW, NHB, NHAIAN, NHAPI, Hispanic)	Sequence number	Primary Site - labeled	Diagnostic Confirmation	ICD-O-3 Hist/behav, malignant	Summary stage 2000 (1998+)	CS Tumor Size/Ext Eval (2004-2015)	CS Reg Node Eval (2004-2015)	CS Mets Eval (2004-2015)	RX Summ--Surg Prim Site (1998+)	RX Summ--Scope Reg LN Sur (2003+)	Chemotherapy recode (yes, no/unk)	Radiation recode	SEER cause-specific death classification	SEER other cause of death classification	Survival months
653432	85+ years	85+ years	Female	Non-Hispanic White	One primary only	C21.8-Overlapping lesion of rectum, anus, and anal canal	Positive histology	8720/3: Malignant melanoma, NOS	Blank(s)	Blank(s)	Blank(s)	Blank(s)	Blank(s)	Blank(s)	No/Unknown	None/Unknown	Alive or dead of other cause	Dead (attributable to causes other than this cancer dx)	1
1228695	80 years	80-84 years	Male	Non-Hispanic Asian or Pacific Islander	One primary only	C20.9-Rectum, NOS	Positive histology	8720/3: Malignant melanoma, NOS	Blank(s)	Blank(s)	Blank(s)	Blank(s)	Blank(s)	Blank(s)	No/Unknown	None/Unknown	Alive or dead of other cause	Dead (attributable to causes other than this cancer dx)	33
2895071	85+ years	85+ years	Female	Non-Hispanic Asian or Pacific Islander	One primary only	C21.1-Anal canal	Positive histology	8720/3: Malignant melanoma, NOS	Localized	Blank(s)	Blank(s)	Blank(s)	20	Blank(s)	No/Unknown	None/Unknown	Alive or dead of other cause	Dead (attributable to causes other than this cancer dx)	19
2939764	85+ years	85+ years	Female	Non-Hispanic Black	One primary only	C21.8-Overlapping lesion of rectum, anus, and anal canal	Positive histology	8720/3: Malignant melanoma, NOS	Localized	3	0	0	27	None	No/Unknown	None/Unknown	Alive or dead of other cause	Dead (attributable to causes other than this cancer dx)	5
2992354	63 years	60-64 years	Male	Non-Hispanic White	1st of 2 or more primaries	C21.8-Overlapping lesion of rectum, anus, and anal canal	Positive histology	8720/3: Malignant melanoma, NOS	Unknown/unstaged	3	3	0	60	1 to 3 regional lymph nodes removed	No/Unknown	None/Unknown	Alive or dead of other cause	Dead (attributable to causes other than this cancer dx)	29
3435573	55 years	55-59 years	Male	Non-Hispanic White	One primary only	C20.9-Rectum, NOS	Positive histology	8720/3: Malignant melanoma, NOS	Distant	3	0	0	27	None	Yes	None/Unknown	Alive or dead of other cause	Alive or dead due to cancer	128
4001105	39 years	35-39 years	Female	Non-Hispanic White	One primary only	C21.1-Anal canal	Positive histology	8720/3: Malignant melanoma, NOS	Regional	3	3	0	27	4 or more regional lymph nodes removed	No/Unknown	Beam radiation	Alive or dead of other cause	Alive or dead due to cancer	81
4063673	58 years	55-59 years	Female	Non-Hispanic Black	One primary only	C15.5-Lower third of esophagus	Positive histology	8720/3: Malignant melanoma, NOS	Distant	1	0	0	0	None	No/Unknown	None/Unknown	Alive or dead of other cause	Alive or dead due to cancer	59
4131578	58 years	55-59 years	Male	Non-Hispanic White	1st of 2 or more primaries	C21.8-Overlapping lesion of rectum, anus, and anal canal	Positive histology	8720/3: Malignant melanoma, NOS	Unknown/unstaged	3	3	0	61	4 or more regional lymph nodes removed	No/Unknown	None/Unknown	Alive or dead of other cause	Dead (attributable to causes other than this cancer dx)	21
4541253	74 years	70-74 years	Male	Non-Hispanic White	One primary only	C21.1-Anal canal	Positive histology	8720/3: Malignant melanoma, NOS	Localized	3	0	0	27	None	No/Unknown	None/Unknown	Alive or dead of other cause	Alive or dead due to cancer	35
4551053	70 years	70-74 years	Female	Non-Hispanic White	1st of 2 or more primaries	C21.1-Anal canal	Positive histology	8720/3: Malignant melanoma, NOS	Localized	3	3	0	62	4 or more regional lymph nodes removed	No/Unknown	None/Unknown	Alive or dead of other cause	Alive or dead due to cancer	32
4561730	62 years	60-64 years	Female	Non-Hispanic Black	One primary only	C21.8-Overlapping lesion of rectum, anus, and anal canal	Positive histology	8771/3: Epithelioid cell melanoma	Regional	3	3	0	60	4 or more regional lymph nodes removed	No/Unknown	None/Unknown	Alive or dead of other cause	Alive or dead due to cancer	29
4583121	77 years	75-79 years	Female	Hispanic (All Races)	One primary only	C21.0-Anus, NOS	Positive histology	8720/3: Malignant melanoma, NOS	Localized	3	0	0	27	None	Yes	Beam radiation	Alive or dead of other cause	Alive or dead due to cancer	22
4596212	58 years	55-59 years	Female	Hispanic (All Races)	One primary only	C21.1-Anal canal	Positive histology	8720/3: Malignant melanoma, NOS	Localized	3	0	0	27	None	No/Unknown	None/Unknown	Alive or dead of other cause	Alive or dead due to cancer	18
4607213	55 years	55-59 years	Male	Non-Hispanic White	One primary only	C21.1-Anal canal	Positive histology	8721/3: Nodular melanoma	Localized	3	0	0	20	None	No/Unknown	None/Unknown	Alive or dead of other cause	Alive or dead due to cancer	15
4645138	61 years	60-64 years	Female	Non-Hispanic Asian or Pacific Islander	One primary only	C20.9-Rectum, NOS	Positive histology	8720/3: Malignant melanoma, NOS	Localized	Blank(s)	Blank(s)	Blank(s)	27	None	No/Unknown	None/Unknown	Alive or dead of other cause	Alive or dead due to cancer	6
5211641	53 years	50-54 years	Female	Non-Hispanic White	One primary only	C21.1-Anal canal	Positive histology	8720/3: Malignant melanoma, NOS	Blank(s)	Blank(s)	Blank(s)	Blank(s)	Blank(s)	Blank(s)	Yes	None/Unknown	Alive or dead of other cause	Dead (attributable to causes other than this cancer dx)	3
5645932	80 years	80-84 years	Male	Non-Hispanic White	1st of 2 or more primaries	C20.9-Rectum, NOS	Positive histology	8720/3: Malignant melanoma, NOS	Blank(s)	Blank(s)	Blank(s)	Blank(s)	Blank(s)	Blank(s)	No/Unknown	None/Unknown	Alive or dead of other cause	Dead (attributable to causes other than this cancer dx)	13
5664885	77 years	75-79 years	Female	Non-Hispanic Black	One primary only	C20.9-Rectum, NOS	Positive histology	8720/3: Malignant melanoma, NOS	Blank(s)	Blank(s)	Blank(s)	Blank(s)	Blank(s)	Blank(s)	No/Unknown	None/Unknown	Alive or dead of other cause	Dead (attributable to causes other than this cancer dx)	92
5695089	49 years	45-49 years	Female	Non-Hispanic White	1st of 2 or more primaries	C21.0-Anus, NOS	Positive histology	8720/3: Malignant melanoma, NOS	Blank(s)	Blank(s)	Blank(s)	Blank(s)	Blank(s)	Blank(s)	No/Unknown	None/Unknown	Alive or dead of other cause	Alive or dead due to cancer	423
6304097	79 years	75-79 years	Female	Non-Hispanic White	One primary only	C20.9-Rectum, NOS	Positive histology	8720/3: Malignant melanoma, NOS	Blank(s)	Blank(s)	Blank(s)	Blank(s)	Blank(s)	Blank(s)	No/Unknown	None/Unknown	Alive or dead of other cause	Dead (attributable to causes other than this cancer dx)	23
6740621	85+ years	85+ years	Male	Non-Hispanic White	One primary only	C16.2-Body of stomach	Positive histology	8720/3: Malignant melanoma, NOS	Blank(s)	Blank(s)	Blank(s)	Blank(s)	Blank(s)	Blank(s)	No/Unknown	None/Unknown	Alive or dead of other cause	Dead (attributable to causes other than this cancer dx)	1
7866828	79 years	75-79 years	Female	Non-Hispanic White	One primary only	C20.9-Rectum, NOS	Positive histology	8720/3: Malignant melanoma, NOS	Distant	Blank(s)	Blank(s)	Blank(s)	27	Blank(s)	Yes	None/Unknown	Alive or dead of other cause	Dead (attributable to causes other than this cancer dx)	11
8497963	85+ years	85+ years	Male	Non-Hispanic White	One primary only	C18.0-Cecum	Positive histology	8720/3: Malignant melanoma, NOS	Regional	3	3	0	40	4 or more regional lymph nodes removed	No/Unknown	None/Unknown	Alive or dead of other cause	Dead (attributable to causes other than this cancer dx)	53
8935411	72 years	70-74 years	Male	Non-Hispanic White	One primary only	C21.0-Anus, NOS	Positive histology	8721/3: Nodular melanoma	Unknown/unstaged	9	9	9	27	None	No/Unknown	None/Unknown	Alive or dead of other cause	Dead (attributable to causes other than this cancer dx)	36
8973953	42 years	40-44 years	Female	Non-Hispanic White	One primary only	C20.9-Rectum, NOS	Positive histology	8721/3: Nodular melanoma	Distant	3	3	3	30	4 or more regional lymph nodes removed	No/Unknown	None/Unknown	Alive or dead of other cause	Alive or dead due to cancer	75
8996465	28 years	25-29 years	Female	Non-Hispanic White	One primary only	C21.1-Anal canal	Positive histology	8721/3: Nodular melanoma	Localized	3	3	0	63	4 or more regional lymph nodes removed	No/Unknown	None/Unknown	Alive or dead of other cause	Alive or dead due to cancer	63
9504172	77 years	75-79 years	Male	Non-Hispanic Asian or Pacific Islander	One primary only	C21.8-Overlapping lesion of rectum, anus, and anal canal	Positive histology	8720/3: Malignant melanoma, NOS	Regional	3	0	0	27	None	No/Unknown	None/Unknown	Alive or dead of other cause	Dead (attributable to causes other than this cancer dx)	21
9540526	55 years	55-59 years	Female	Non-Hispanic White	One primary only	C21.1-Anal canal	Positive histology	8720/3: Malignant melanoma, NOS	Regional	3	3	0	60	4 or more regional lymph nodes removed	Yes	None/Unknown	Alive or dead of other cause	Alive or dead due to cancer	14
9542676	75 years	75-79 years	Male	Non-Hispanic White	One primary only	C18.2-Ascending colon	Positive histology	8720/3: Malignant melanoma, NOS	Regional	3	3	0	40	4 or more regional lymph nodes removed	No/Unknown	None/Unknown	Alive or dead of other cause	Alive or dead due to cancer	16
9565616	53 years	50-54 years	Female	Non-Hispanic White	One primary only	C21.8-Overlapping lesion of rectum, anus, and anal canal	Positive histology	8720/3: Malignant melanoma, NOS	Regional	3	3	0	27	1 to 3 regional lymph nodes removed	No/Unknown	Beam radiation	Alive or dead of other cause	Alive or dead due to cancer	17
10610591	85+ years	85+ years	Female	Non-Hispanic White	One primary only	C21.1-Anal canal	Positive histology	8720/3: Malignant melanoma, NOS	Localized	Blank(s)	Blank(s)	Blank(s)	20	Blank(s)	No/Unknown	None/Unknown	Alive or dead of other cause	Dead (attributable to causes other than this cancer dx)	21
10656767	85+ years	85+ years	Female	Non-Hispanic Black	One primary only	C21.1-Anal canal	Positive histology	8720/3: Malignant melanoma, NOS	Blank(s)	Blank(s)	Blank(s)	Blank(s)	Blank(s)	Blank(s)	No/Unknown	None/Unknown	Alive or dead of other cause	Dead (attributable to causes other than this cancer dx)	94
10667999	77 years	75-79 years	Male	Non-Hispanic White	One primary only	C21.8-Overlapping lesion of rectum, anus, and anal canal	Positive histology	8720/3: Malignant melanoma, NOS	Blank(s)	Blank(s)	Blank(s)	Blank(s)	Blank(s)	Blank(s)	No/Unknown	None/Unknown	Alive or dead of other cause	Dead (attributable to causes other than this cancer dx)	4
11245865	85+ years	85+ years	Male	Non-Hispanic White	1st of 2 or more primaries	C21.0-Anus, NOS	Positive histology	8720/3: Malignant melanoma, NOS	Blank(s)	Blank(s)	Blank(s)	Blank(s)	Blank(s)	Blank(s)	No/Unknown	None/Unknown	Alive or dead of other cause	Dead (attributable to causes other than this cancer dx)	105
11275030	85+ years	85+ years	Female	Non-Hispanic White	One primary only	C21.8-Overlapping lesion of rectum, anus, and anal canal	Positive histology	8720/3: Malignant melanoma, NOS	Blank(s)	Blank(s)	Blank(s)	Blank(s)	Blank(s)	Blank(s)	No/Unknown	None/Unknown	Alive or dead of other cause	Dead (attributable to causes other than this cancer dx)	5
11687964	70 years	70-74 years	Male	Non-Hispanic White	One primary only	C21.1-Anal canal	Positive histology	8720/3: Malignant melanoma, NOS	Blank(s)	Blank(s)	Blank(s)	Blank(s)	Blank(s)	Blank(s)	No/Unknown	None/Unknown	Alive or dead of other cause	Alive or dead due to cancer	92
12907474	85+ years	85+ years	Female	Non-Hispanic White	One primary only	C21.8-Overlapping lesion of rectum, anus, and anal canal	Positive histology	8720/3: Malignant melanoma, NOS	Regional	Blank(s)	Blank(s)	Blank(s)	60	Blank(s)	No/Unknown	None/Unknown	Alive or dead of other cause	Dead (attributable to causes other than this cancer dx)	62
13513506	82 years	80-84 years	Female	Non-Hispanic White	One primary only	C21.8-Overlapping lesion of rectum, anus, and anal canal	Positive histology	8772/3: Spindle cell melanoma, NOS	Localized	3	0	0	27	None	No/Unknown	None/Unknown	Alive or dead of other cause	Dead (attributable to causes other than this cancer dx)	29
14003729	59 years	55-59 years	Male	Non-Hispanic White	1st of 2 or more primaries	C17.9-Small intestine, NOS	Positive histology	8720/3: Malignant melanoma, NOS	Localized	3	3	0	30	1 to 3 regional lymph nodes removed	No/Unknown	None/Unknown	Alive or dead of other cause	Alive or dead due to cancer	110
14024143	85+ years	85+ years	Male	Non-Hispanic White	One primary only	C16.9-Stomach, NOS	Positive histology	8720/3: Malignant melanoma, NOS	Localized	1	0	0	0	None	No/Unknown	None/Unknown	Alive or dead of other cause	Dead (attributable to causes other than this cancer dx)	0
15109440	53 years	50-54 years	Male	Non-Hispanic White	One primary only	C20.9-Rectum, NOS	Positive histology	8720/3: Malignant melanoma, NOS	Localized	3	3	0	50	4 or more regional lymph nodes removed	No/Unknown	None/Unknown	Alive or dead of other cause	Alive or dead due to cancer	13
15124792	66 years	65-69 years	Male	Non-Hispanic White	One primary only	C21.8-Overlapping lesion of rectum, anus, and anal canal	Positive histology	8720/3: Malignant melanoma, NOS	Distant	Blank(s)	Blank(s)	Blank(s)	27	None	No/Unknown	None/Unknown	Alive or dead of other cause	Alive or dead due to cancer	4
15153661	50 years	50-54 years	Male	Non-Hispanic White	One primary only	C21.8-Overlapping lesion of rectum, anus, and anal canal	Positive histology	8720/3: Malignant melanoma, NOS	Unknown/unstaged	Blank(s)	Blank(s)	Blank(s)	0	None	No/Unknown	None/Unknown	Alive or dead of other cause	Alive or dead due to cancer	0
16148130	65 years	65-69 years	Male	Non-Hispanic Asian or Pacific Islander	One primary only	C20.9-Rectum, NOS	Positive histology	8721/3: Nodular melanoma	Localized	0	0	0	27	None	No/Unknown	None/Unknown	Alive or dead of other cause	Alive or dead due to cancer	138
16504881	54 years	50-54 years	Male	Non-Hispanic Asian or Pacific Islander	One primary only	C20.9-Rectum, NOS	Positive histology	8746/3: Mucosal lentiginous melanoma	Localized	3	0	0	27	None	No/Unknown	Beam radiation	Alive or dead of other cause	Alive or dead due to cancer	76
17481906	73 years	70-74 years	Female	Non-Hispanic White	1st of 2 or more primaries	C20.9-Rectum, NOS	Positive histology	8721/3: Nodular melanoma	Blank(s)	Blank(s)	Blank(s)	Blank(s)	Blank(s)	Blank(s)	No/Unknown	None/Unknown	Alive or dead of other cause	Dead (attributable to causes other than this cancer dx)	198
18019724	76 years	75-79 years	Female	Non-Hispanic White	1st of 2 or more primaries	C21.1-Anal canal	Positive histology	8720/3: Malignant melanoma, NOS	Blank(s)	Blank(s)	Blank(s)	Blank(s)	Blank(s)	Blank(s)	No/Unknown	None/Unknown	Alive or dead of other cause	Dead (attributable to causes other than this cancer dx)	10
18054927	71 years	70-74 years	Female	Non-Hispanic White	One primary only	C20.9-Rectum, NOS	Positive histology	8720/3: Malignant melanoma, NOS	Blank(s)	Blank(s)	Blank(s)	Blank(s)	Blank(s)	Blank(s)	No/Unknown	None/Unknown	Alive or dead of other cause	Dead (attributable to causes other than this cancer dx)	221
18583250	85+ years	85+ years	Male	Non-Hispanic White	1st of 2 or more primaries	C20.9-Rectum, NOS	Positive histology	8720/3: Malignant melanoma, NOS	Blank(s)	Blank(s)	Blank(s)	Blank(s)	Blank(s)	Blank(s)	No/Unknown	None/Unknown	Alive or dead of other cause	Dead (attributable to causes other than this cancer dx)	1
18605540	85+ years	85+ years	Female	Non-Hispanic White	One primary only	C20.9-Rectum, NOS	Positive histology	8720/3: Malignant melanoma, NOS	Blank(s)	Blank(s)	Blank(s)	Blank(s)	Blank(s)	Blank(s)	No/Unknown	None/Unknown	Alive or dead of other cause	Dead (attributable to causes other than this cancer dx)	1
19086206	77 years	75-79 years	Female	Non-Hispanic White	One primary only	C20.9-Rectum, NOS	Positive histology	8720/3: Malignant melanoma, NOS	Localized	Blank(s)	Blank(s)	Blank(s)	30	Blank(s)	No/Unknown	None/Unknown	Alive or dead of other cause	Dead (attributable to causes other than this cancer dx)	53
19646127	50 years	50-54 years	Male	Non-Hispanic White	One primary only	C17.9-Small intestine, NOS	Positive histology	8720/3: Malignant melanoma, NOS	Distant	3	3	3	30	4 or more regional lymph nodes removed	No/Unknown	None/Unknown	Alive or dead of other cause	Alive or dead due to cancer	109
19670035	70 years	70-74 years	Male	Non-Hispanic White	One primary only	C17.0-Duodenum	Positive histology	8720/3: Malignant melanoma, NOS	Localized	3	0	0	30	None	No/Unknown	None/Unknown	Alive or dead of other cause	Alive or dead due to cancer	111
20054954	68 years	65-69 years	Male	Non-Hispanic White	One primary only	C17.9-Small intestine, NOS	Positive histology	8720/3: Malignant melanoma, NOS	Distant	3	3	3	30	4 or more regional lymph nodes removed	Yes	Beam radiation	Alive or dead of other cause	Dead (attributable to causes other than this cancer dx)	42
20114443	78 years	75-79 years	Female	Non-Hispanic White	One primary only	C20.9-Rectum, NOS	Positive histology	8720/3: Malignant melanoma, NOS	Localized	3	0	0	27	None	Yes	Beam radiation	Alive or dead of other cause	Alive or dead due to cancer	83
20151945	54 years	50-54 years	Male	Non-Hispanic White	One primary only	C23.9-Gallbladder	Positive histology	8720/3: Malignant melanoma, NOS	Blank(s)	3	0	0	40	None	No/Unknown	None/Unknown	Alive or dead of other cause	Alive or dead due to cancer	67
20661622	67 years	65-69 years	Female	Non-Hispanic White	One primary only	C21.8-Overlapping lesion of rectum, anus, and anal canal	Positive histology	8720/3: Malignant melanoma, NOS	Regional	3	3	1	62	Sentinel node biopsy and lym nd removed same/unstated time	No/Unknown	None/Unknown	Alive or dead of other cause	Alive or dead due to cancer	18
20666946	43 years	40-44 years	Male	Non-Hispanic White	One primary only	C20.9-Rectum, NOS	Positive histology	8720/3: Malignant melanoma, NOS	Localized	Blank(s)	Blank(s)	Blank(s)	27	None	No/Unknown	None/Unknown	Alive or dead of other cause	Alive or dead due to cancer	8
20667307	55 years	55-59 years	Female	Non-Hispanic White	One primary only	C21.1-Anal canal	Positive histology	8720/3: Malignant melanoma, NOS	Distant	Blank(s)	Blank(s)	Blank(s)	0	None	No/Unknown	Beam radiation	Alive or dead of other cause	Alive or dead due to cancer	9
20683715	66 years	65-69 years	Male	Non-Hispanic White	One primary only	C20.9-Rectum, NOS	Positive histology	8720/3: Malignant melanoma, NOS	Distant	Blank(s)	Blank(s)	Blank(s)	0	None	No/Unknown	Beam radiation	Alive or dead of other cause	Alive or dead due to cancer	1
20696260	69 years	65-69 years	Male	Non-Hispanic White	One primary only	C23.9-Gallbladder	Positive histology	8720/3: Malignant melanoma, NOS	Blank(s)	Blank(s)	Blank(s)	Blank(s)	40	None	No/Unknown	None/Unknown	Alive or dead of other cause	Alive or dead due to cancer	10
22016925	85+ years	85+ years	Male	Non-Hispanic American Indian/Alaska Native	One primary only	C21.0-Anus, NOS	Positive histology	8720/3: Malignant melanoma, NOS	Localized	Blank(s)	Blank(s)	Blank(s)	26	Blank(s)	No/Unknown	None/Unknown	Alive or dead of other cause	Alive or dead due to cancer	75
22088595	41 years	40-44 years	Female	Hispanic (All Races)	One primary only	C21.8-Overlapping lesion of rectum, anus, and anal canal	Positive histology	8720/3: Malignant melanoma, NOS	Localized	3	3	0	60	4 or more regional lymph nodes removed	No/Unknown	None/Unknown	Alive or dead of other cause	Alive or dead due to cancer	111
22502880	42 years	40-44 years	Male	Non-Hispanic American Indian/Alaska Native	One primary only	C21.0-Anus, NOS	Positive histology	8720/3: Malignant melanoma, NOS	Localized	3	0	0	62	4 or more regional lymph nodes removed	No/Unknown	None/Unknown	Alive or dead of other cause	Alive or dead due to cancer	44
22515398	44 years	40-44 years	Female	Non-Hispanic Black	One primary only	C21.8-Overlapping lesion of rectum, anus, and anal canal	Positive histology	8720/3: Malignant melanoma, NOS	Unknown/unstaged	3	3	0	60	4 or more regional lymph nodes removed	Yes	None/Unknown	Alive or dead of other cause	Alive or dead due to cancer	38
22543327	65 years	65-69 years	Female	Non-Hispanic White	1st of 2 or more primaries	C21.8-Overlapping lesion of rectum, anus, and anal canal	Positive histology	8720/3: Malignant melanoma, NOS	Unknown/unstaged	3	0	0	27	None	No/Unknown	Beam radiation	Alive or dead of other cause	Alive or dead due to cancer	13
22571086	63 years	60-64 years	Male	Hispanic (All Races)	One primary only	C21.8-Overlapping lesion of rectum, anus, and anal canal	Positive histology	8720/3: Malignant melanoma, NOS	Localized	3	0	0	20	None	No/Unknown	Beam radiation	Alive or dead of other cause	Alive or dead due to cancer	19
22571870	54 years	50-54 years	Female	Hispanic (All Races)	One primary only	C20.9-Rectum, NOS	Positive histology	8720/3: Malignant melanoma, NOS	Regional	Blank(s)	Blank(s)	Blank(s)	27	None	No/Unknown	None/Unknown	Alive or dead of other cause	Alive or dead due to cancer	2
24622356	85+ years	85+ years	Male	Non-Hispanic White	One primary only	C21.8-Overlapping lesion of rectum, anus, and anal canal	Positive histology	8721/3: Nodular melanoma	Blank(s)	Blank(s)	Blank(s)	Blank(s)	Blank(s)	Blank(s)	No/Unknown	None/Unknown	Alive or dead of other cause	Dead (attributable to causes other than this cancer dx)	69
24630250	58 years	55-59 years	Male	Non-Hispanic White	1st of 2 or more primaries	C23.9-Gallbladder	Positive histology	8720/3: Malignant melanoma, NOS	Blank(s)	Blank(s)	Blank(s)	Blank(s)	Blank(s)	Blank(s)	No/Unknown	None/Unknown	Alive or dead of other cause	Alive or dead due to cancer	261
25240939	70 years	70-74 years	Male	Non-Hispanic Asian or Pacific Islander	One primary only	C21.8-Overlapping lesion of rectum, anus, and anal canal	Positive histology	8720/3: Malignant melanoma, NOS	Localized	Blank(s)	Blank(s)	Blank(s)	60	Blank(s)	No/Unknown	None/Unknown	Alive or dead of other cause	Alive or dead due to cancer	189
25271064	84 years	80-84 years	Female	Non-Hispanic White	One primary only	C21.0-Anus, NOS	Positive histology	8720/3: Malignant melanoma, NOS	Localized	Blank(s)	Blank(s)	Blank(s)	27	Blank(s)	No/Unknown	None/Unknown	Alive or dead of other cause	Dead (attributable to causes other than this cancer dx)	88
25308135	76 years	75-79 years	Male	Non-Hispanic White	1st of 2 or more primaries	C21.1-Anal canal	Positive histology	8720/3: Malignant melanoma, NOS	Localized	Blank(s)	Blank(s)	Blank(s)	27	Blank(s)	No/Unknown	None/Unknown	Alive or dead of other cause	Alive or dead due to cancer	179
25788428	80 years	80-84 years	Female	Non-Hispanic White	One primary only	C15.5-Lower third of esophagus	Positive histology	8720/3: Malignant melanoma, NOS	Localized	Blank(s)	Blank(s)	Blank(s)	0	None	No/Unknown	Beam radiation	Alive or dead of other cause	Dead (attributable to causes other than this cancer dx)	16
25796812	78 years	75-79 years	Female	Non-Hispanic White	1st of 2 or more primaries	C20.9-Rectum, NOS	Positive histology	8720/3: Malignant melanoma, NOS	Localized	Blank(s)	Blank(s)	Blank(s)	26	None	No/Unknown	None/Unknown	Alive or dead of other cause	Dead (attributable to causes other than this cancer dx)	0
26906244	52 years	50-54 years	Male	Non-Hispanic White	1st of 2 or more primaries	C20.9-Rectum, NOS	Positive histology	8720/3: Malignant melanoma, NOS	Localized	3	0	0	30	Unknown or not applicable	No/Unknown	None/Unknown	Alive or dead of other cause	Alive or dead due to cancer	63
27454831	80 years	80-84 years	Female	Non-Hispanic White	One primary only	C21.1-Anal canal	Positive histology	8720/3: Malignant melanoma, NOS	Regional	3	0	0	27	None	No/Unknown	None/Unknown	Alive or dead of other cause	Alive or dead due to cancer	24
27454894	51 years	50-54 years	Female	Non-Hispanic White	One primary only	C21.8-Overlapping lesion of rectum, anus, and anal canal	Positive histology	8720/3: Malignant melanoma, NOS	Regional	3	3	0	27	1 to 3 regional lymph nodes removed	No/Unknown	None/Unknown	Alive or dead of other cause	Alive or dead due to cancer	25
27459849	84 years	80-84 years	Female	Non-Hispanic White	One primary only	C21.0-Anus, NOS	Positive histology	8720/3: Malignant melanoma, NOS	Distant	1	0	0	20	None	No/Unknown	None/Unknown	Alive or dead of other cause	Alive or dead due to cancer	22
27489959	58 years	55-59 years	Male	Non-Hispanic White	One primary only	C20.9-Rectum, NOS	Positive histology	8720/3: Malignant melanoma, NOS	Localized	3	0	0	20	None	No/Unknown	Beam radiation	Alive or dead of other cause	Alive or dead due to cancer	15
27499027	66 years	65-69 years	Male	Non-Hispanic White	1st of 2 or more primaries	C21.0-Anus, NOS	Positive histology	8720/3: Malignant melanoma, NOS	Regional	3	3	0	60	4 or more regional lymph nodes removed	No/Unknown	None/Unknown	Alive or dead of other cause	Alive or dead due to cancer	14
27499850	51 years	50-54 years	Male	Non-Hispanic Asian or Pacific Islander	One primary only	C21.1-Anal canal	Positive histology	8720/3: Malignant melanoma, NOS	Localized	3	0	0	27	None	No/Unknown	Recommended, unknown if administered	Alive or dead of other cause	Alive or dead due to cancer	12
27551116	60 years	60-64 years	Male	Non-Hispanic White	One primary only	C21.8-Overlapping lesion of rectum, anus, and anal canal	Positive histology	8720/3: Malignant melanoma, NOS	Regional	Blank(s)	Blank(s)	Blank(s)	27	None	No/Unknown	Beam radiation	Alive or dead of other cause	Alive or dead due to cancer	1
28450697	60 years	60-64 years	Male	Non-Hispanic White	One primary only	C21.1-Anal canal	Positive histology	8720/3: Malignant melanoma, NOS	Blank(s)	Blank(s)	Blank(s)	Blank(s)	Blank(s)	Blank(s)	No/Unknown	Combination of beam with implants or isotopes	Alive or dead of other cause	Dead (attributable to causes other than this cancer dx)	93
28504071	53 years	50-54 years	Female	Non-Hispanic White	One primary only	C21.8-Overlapping lesion of rectum, anus, and anal canal	Positive histology	8720/3: Malignant melanoma, NOS	Localized	Blank(s)	Blank(s)	Blank(s)	60	Blank(s)	No/Unknown	None/Unknown	Alive or dead of other cause	Alive or dead due to cancer	191
28964399	79 years	75-79 years	Female	Non-Hispanic White	One primary only	C20.9-Rectum, NOS	Positive histology	8720/3: Malignant melanoma, NOS	Localized	3	9	9	27	None	No/Unknown	None/Unknown	Alive or dead of other cause	Dead (attributable to causes other than this cancer dx)	0
28976384	66 years	65-69 years	Female	Non-Hispanic White	One primary only	C21.8-Overlapping lesion of rectum, anus, and anal canal	Positive histology	8721/3: Nodular melanoma	Regional	3	3	0	60	4 or more regional lymph nodes removed	No/Unknown	None/Unknown	Alive or dead of other cause	Dead (attributable to causes other than this cancer dx)	45
28985276	57 years	55-59 years	Female	Non-Hispanic White	One primary only	C18.7-Sigmoid colon	Positive histology	8720/3: Malignant melanoma, NOS	Localized	3	3	0	30	4 or more regional lymph nodes removed	No/Unknown	None/Unknown	Alive or dead of other cause	Alive or dead due to cancer	98
29439978	77 years	75-79 years	Female	Hispanic (All Races)	One primary only	C21.8-Overlapping lesion of rectum, anus, and anal canal	Positive histology	8720/3: Malignant melanoma, NOS	Distant	3	3	0	60	4 or more regional lymph nodes removed	No/Unknown	Beam radiation	Alive or dead of other cause	Alive or dead due to cancer	17
29464977	62 years	60-64 years	Female	Non-Hispanic White	One primary only	C21.8-Overlapping lesion of rectum, anus, and anal canal	Positive histology	8720/3: Malignant melanoma, NOS	Regional	Blank(s)	Blank(s)	Blank(s)	27	4 or more regional lymph nodes removed	Yes	None/Unknown	Alive or dead of other cause	Alive or dead due to cancer	3
29467176	54 years	50-54 years	Female	Non-Hispanic White	One primary only	C21.0-Anus, NOS	Positive histology	8721/3: Nodular melanoma	Distant	Blank(s)	Blank(s)	Blank(s)	27	Sentinel lymph node biopsy	No/Unknown	None/Unknown	Alive or dead of other cause	Alive or dead due to cancer	5
29824398	85+ years	85+ years	Female	Non-Hispanic White	One primary only	C21.1-Anal canal	Positive histology	8720/3: Malignant melanoma, NOS	Blank(s)	Blank(s)	Blank(s)	Blank(s)	Blank(s)	Blank(s)	Yes	None/Unknown	Alive or dead of other cause	Dead (attributable to causes other than this cancer dx)	5
29944080	62 years	60-64 years	Female	Non-Hispanic White	One primary only	C20.9-Rectum, NOS	Positive histology	8720/3: Malignant melanoma, NOS	Blank(s)	Blank(s)	Blank(s)	Blank(s)	Blank(s)	Blank(s)	No/Unknown	None/Unknown	Alive or dead of other cause	Dead (attributable to causes other than this cancer dx)	281
30391833	54 years	50-54 years	Male	Non-Hispanic White	One primary only	C20.9-Rectum, NOS	Positive histology	8720/3: Malignant melanoma, NOS	Blank(s)	Blank(s)	Blank(s)	Blank(s)	Blank(s)	Blank(s)	No/Unknown	None/Unknown	Alive or dead of other cause	Alive or dead due to cancer	272
30457361	42 years	40-44 years	Female	Non-Hispanic Asian or Pacific Islander	One primary only	C21.1-Anal canal	Positive histology	8720/3: Malignant melanoma, NOS	Regional	Blank(s)	Blank(s)	Blank(s)	60	Blank(s)	No/Unknown	None/Unknown	Alive or dead of other cause	Alive or dead due to cancer	222
30460074	40 years	40-44 years	Female	Non-Hispanic White	One primary only	C17.1-Jejunum	Positive histology	8720/3: Malignant melanoma, NOS	Distant	Blank(s)	Blank(s)	Blank(s)	30	Blank(s)	No/Unknown	None/Unknown	Alive or dead of other cause	Alive or dead due to cancer	222
30934959	39 years	35-39 years	Female	Non-Hispanic White	One primary only	C20.9-Rectum, NOS	Positive histology	8720/3: Malignant melanoma, NOS	Localized	Blank(s)	Blank(s)	Blank(s)	0	None	No/Unknown	None/Unknown	Alive or dead of other cause	Dead (attributable to causes other than this cancer dx)	15
30973897	60 years	60-64 years	Male	Hispanic (All Races)	One primary only	C21.8-Overlapping lesion of rectum, anus, and anal canal	Positive histology	8720/3: Malignant melanoma, NOS	Regional	3	0	0	60	4 or more regional lymph nodes removed	No/Unknown	None/Unknown	Alive or dead of other cause	Dead (attributable to causes other than this cancer dx)	18
31428854	78 years	75-79 years	Female	Hispanic (All Races)	One primary only	C15.1-Thoracic esophagus	Positive histology	8720/3: Malignant melanoma, NOS	Regional	3	3	0	52	4 or more regional lymph nodes removed	No/Unknown	None/Unknown	Alive or dead of other cause	Alive or dead due to cancer	5
31491433	75 years	75-79 years	Male	Non-Hispanic White	1st of 2 or more primaries	C20.9-Rectum, NOS	Positive histology	8720/3: Malignant melanoma, NOS	Distant	0	0	0	0	None	Yes	Beam radiation	Alive or dead of other cause	Dead (attributable to causes other than this cancer dx)	29
31493356	42 years	40-44 years	Female	Non-Hispanic White	One primary only	C20.9-Rectum, NOS	Positive histology	8720/3: Malignant melanoma, NOS	Distant	3	3	3	30	4 or more regional lymph nodes removed	No/Unknown	None/Unknown	Alive or dead of other cause	Alive or dead due to cancer	43
31978232	67 years	65-69 years	Female	Non-Hispanic White	One primary only	C20.9-Rectum, NOS	Positive histology	8720/3: Malignant melanoma, NOS	Distant	Blank(s)	Blank(s)	Blank(s)	0	None	No/Unknown	None/Unknown	Alive or dead of other cause	Alive or dead due to cancer	7
31992438	80 years	80-84 years	Female	Non-Hispanic White	1st of 2 or more primaries	C21.8-Overlapping lesion of rectum, anus, and anal canal	Positive histology	8720/3: Malignant melanoma, NOS	Localized	3	0	0	26	None	No/Unknown	Beam radiation	Alive or dead of other cause	Alive or dead due to cancer	14
32969943	71 years	70-74 years	Male	Non-Hispanic White	1st of 2 or more primaries	C21.8-Overlapping lesion of rectum, anus, and anal canal	Positive histology	8720/3: Malignant melanoma, NOS	Blank(s)	Blank(s)	Blank(s)	Blank(s)	Blank(s)	Blank(s)	No/Unknown	None/Unknown	Alive or dead of other cause	Dead (attributable to causes other than this cancer dx)	213
33495750	63 years	60-64 years	Male	Hispanic (All Races)	1st of 2 or more primaries	C21.0-Anus, NOS	Positive histology	8720/3: Malignant melanoma, NOS	Distant	3	0	0	20	None	Yes	Beam radiation	Alive or dead of other cause	Dead (attributable to causes other than this cancer dx)	10
33901759	76 years	75-79 years	Male	Non-Hispanic White	One primary only	C23.9-Gallbladder	Positive histology	8720/3: Malignant melanoma, NOS	Blank(s)	3	3	0	30	1 to 3 regional lymph nodes removed	No/Unknown	None/Unknown	Alive or dead of other cause	Alive or dead due to cancer	38
33904395	66 years	65-69 years	Male	Non-Hispanic White	One primary only	C21.0-Anus, NOS	Positive histology	8720/3: Malignant melanoma, NOS	Localized	3	3	0	27	Sentinel lymph node biopsy	No/Unknown	None/Unknown	Alive or dead of other cause	Alive or dead due to cancer	37
33924095	32 years	30-34 years	Male	Non-Hispanic White	1st of 2 or more primaries	C21.0-Anus, NOS	Positive histology	8720/3: Malignant melanoma, NOS	Distant	9	3	0	90	4 or more regional lymph nodes removed	No/Unknown	Beam radiation	Alive or dead of other cause	Dead (attributable to causes other than this cancer dx)	8
33967110	84 years	80-84 years	Male	Non-Hispanic White	One primary only	C21.0-Anus, NOS	Positive histology	8720/3: Malignant melanoma, NOS	Unknown/unstaged	Blank(s)	Blank(s)	Blank(s)	27	None	No/Unknown	None/Unknown	Alive or dead of other cause	Alive or dead due to cancer	0
34463211	64 years	60-64 years	Female	Hispanic (All Races)	One primary only	C20.9-Rectum, NOS	Positive histology	8721/3: Nodular melanoma	Localized	Blank(s)	Blank(s)	Blank(s)	50	Blank(s)	No/Unknown	None/Unknown	Alive or dead of other cause	Alive or dead due to cancer	200
34513140	85+ years	85+ years	Female	Non-Hispanic White	One primary only	C15.4-Middle third of esophagus	Positive histology	8720/3: Malignant melanoma, NOS	Localized	Blank(s)	Blank(s)	Blank(s)	0	Blank(s)	No/Unknown	Beam radiation	Alive or dead of other cause	Dead (attributable to causes other than this cancer dx)	3
34954355	66 years	65-69 years	Female	Non-Hispanic White	One primary only	C21.8-Overlapping lesion of rectum, anus, and anal canal	Positive histology	8770/3: Mixed epithelioid and spindle cell melanoma	Blank(s)	Blank(s)	Blank(s)	Blank(s)	Blank(s)	Blank(s)	No/Unknown	None/Unknown	Alive or dead of other cause	Dead (attributable to causes other than this cancer dx)	1
34973259	78 years	75-79 years	Male	Non-Hispanic White	One primary only	C21.8-Overlapping lesion of rectum, anus, and anal canal	Positive histology	8720/3: Malignant melanoma, NOS	Localized	Blank(s)	Blank(s)	Blank(s)	27	Blank(s)	No/Unknown	None/Unknown	Alive or dead of other cause	Dead (attributable to causes other than this cancer dx)	27
35004161	65 years	65-69 years	Female	Hispanic (All Races)	1st of 2 or more primaries	C21.8-Overlapping lesion of rectum, anus, and anal canal	Positive histology	8720/3: Malignant melanoma, NOS	Localized	Blank(s)	Blank(s)	Blank(s)	27	Blank(s)	No/Unknown	None/Unknown	Alive or dead of other cause	Dead (attributable to causes other than this cancer dx)	31
35079079	83 years	80-84 years	Female	Hispanic (All Races)	One primary only	C20.9-Rectum, NOS	Positive histology	8730/3: Amelanotic melanoma	Blank(s)	Blank(s)	Blank(s)	Blank(s)	Blank(s)	Blank(s)	No/Unknown	None/Unknown	Alive or dead of other cause	Dead (attributable to causes other than this cancer dx)	107
35085623	65 years	65-69 years	Male	Non-Hispanic White	One primary only	C21.1-Anal canal	Positive histology	8720/3: Malignant melanoma, NOS	Blank(s)	Blank(s)	Blank(s)	Blank(s)	Blank(s)	Blank(s)	No/Unknown	Beam radiation	Alive or dead of other cause	Dead (attributable to causes other than this cancer dx)	133
35505849	64 years	60-64 years	Male	Non-Hispanic White	1st of 2 or more primaries	C21.2-Cloacogenic zone	Positive histology	8720/3: Malignant melanoma, NOS	Blank(s)	Blank(s)	Blank(s)	Blank(s)	Blank(s)	Blank(s)	Yes	None/Unknown	Alive or dead of other cause	Dead (attributable to causes other than this cancer dx)	42
35620593	59 years	55-59 years	Male	Non-Hispanic Black	One primary only	C21.8-Overlapping lesion of rectum, anus, and anal canal	Positive histology	8720/3: Malignant melanoma, NOS	Blank(s)	Blank(s)	Blank(s)	Blank(s)	Blank(s)	Blank(s)	No/Unknown	None/Unknown	Alive or dead of other cause	Dead (attributable to causes other than this cancer dx)	17
36720077	85+ years	85+ years	Female	Non-Hispanic White	One primary only	C21.1-Anal canal	Positive histology	8720/3: Malignant melanoma, NOS	Localized	Blank(s)	Blank(s)	Blank(s)	0	Blank(s)	No/Unknown	Beam radiation	Alive or dead of other cause	Dead (attributable to causes other than this cancer dx)	18
37138521	41 years	40-44 years	Male	Non-Hispanic White	One primary only	C21.0-Anus, NOS	Positive histology	8721/3: Nodular melanoma	Regional	Blank(s)	Blank(s)	Blank(s)	27	Blank(s)	Yes	Recommended, unknown if administered	Alive or dead of other cause	Alive or dead due to cancer	174
37173732	67 years	65-69 years	Male	Hispanic (All Races)	One primary only	C15.4-Middle third of esophagus	Positive histology	8720/3: Malignant melanoma, NOS	Regional	Blank(s)	Blank(s)	Blank(s)	53	Blank(s)	No/Unknown	None/Unknown	Alive or dead of other cause	Dead (attributable to causes other than this cancer dx)	5
37700082	65 years	65-69 years	Female	Hispanic (All Races)	1st of 2 or more primaries	C21.0-Anus, NOS	Positive histology	8720/3: Malignant melanoma, NOS	Unknown/unstaged	Blank(s)	Blank(s)	Blank(s)	27	Blank(s)	No/Unknown	None/Unknown	Alive or dead of other cause	Alive or dead due to cancer	16
37784239	57 years	55-59 years	Male	Hispanic (All Races)	1st of 2 or more primaries	C21.0-Anus, NOS	Positive histology	8770/3: Mixed epithelioid and spindle cell melanoma	Regional	Blank(s)	Blank(s)	Blank(s)	27	4 or more regional lymph nodes removed	No/Unknown	None/Unknown	Alive or dead of other cause	Alive or dead due to cancer	157
37825663	74 years	70-74 years	Male	Non-Hispanic Black	1st of 2 or more primaries	C20.9-Rectum, NOS	Positive histology	8720/3: Malignant melanoma, NOS	Distant	9	9	0	20	None	Yes	None/Unknown	Alive or dead of other cause	Dead (attributable to causes other than this cancer dx)	132
38341641	85+ years	85+ years	Female	Non-Hispanic Asian or Pacific Islander	One primary only	C21.8-Overlapping lesion of rectum, anus, and anal canal	Positive histology	8720/3: Malignant melanoma, NOS	Localized	3	1	0	27	None	No/Unknown	None/Unknown	Alive or dead of other cause	Dead (attributable to causes other than this cancer dx)	51
38839848	67 years	65-69 years	Female	Hispanic (All Races)	One primary only	C20.9-Rectum, NOS	Positive histology	8720/3: Malignant melanoma, NOS	Unknown/unstaged	9	0	0	27	None	No/Unknown	None/Unknown	Alive or dead of other cause	Dead (attributable to causes other than this cancer dx)	8
38847041	49 years	45-49 years	Male	Hispanic (All Races)	1st of 2 or more primaries	C21.8-Overlapping lesion of rectum, anus, and anal canal	Positive histology	8720/3: Malignant melanoma, NOS	Localized	3	3	0	60	1 to 3 regional lymph nodes removed	No/Unknown	None/Unknown	Alive or dead of other cause	Dead (attributable to causes other than this cancer dx)	66
38873612	69 years	65-69 years	Male	Non-Hispanic White	One primary only	C21.1-Anal canal	Positive histology	8720/3: Malignant melanoma, NOS	Localized	3	0	0	27	None	No/Unknown	None/Unknown	Alive or dead of other cause	Alive or dead due to cancer	81
38879267	25 years	25-29 years	Male	Non-Hispanic White	One primary only	C20.9-Rectum, NOS	Positive histology	8722/3: Balloon cell melanoma	Regional	3	3	0	30	4 or more regional lymph nodes removed	No/Unknown	Beam radiation	Alive or dead of other cause	Alive or dead due to cancer	104
39365184	74 years	70-74 years	Female	Hispanic (All Races)	1st of 2 or more primaries	C21.8-Overlapping lesion of rectum, anus, and anal canal	Positive histology	8720/3: Malignant melanoma, NOS	Localized	3	0	0	60	None	Yes	None/Unknown	Alive or dead of other cause	Dead (attributable to causes other than this cancer dx)	45
39373682	75 years	75-79 years	Female	Non-Hispanic White	One primary only	C20.9-Rectum, NOS	Positive histology	8720/3: Malignant melanoma, NOS	Regional	Blank(s)	Blank(s)	Blank(s)	27	None	No/Unknown	None/Unknown	Alive or dead of other cause	Alive or dead due to cancer	8
39405216	79 years	75-79 years	Male	Hispanic (All Races)	One primary only	C23.9-Gallbladder	Positive histology	8720/3: Malignant melanoma, NOS	Blank(s)	3	0	0	40	None	No/Unknown	None/Unknown	Alive or dead of other cause	Dead (attributable to causes other than this cancer dx)	0
39449076	31 years	30-34 years	Male	Hispanic (All Races)	One primary only	C21.8-Overlapping lesion of rectum, anus, and anal canal	Positive histology	8720/3: Malignant melanoma, NOS	Localized	3	3	0	27	1 to 3 regional lymph nodes removed	No/Unknown	Beam radiation	Alive or dead of other cause	Alive or dead due to cancer	53
39869552	74 years	70-74 years	Female	Hispanic (All Races)	One primary only	C21.8-Overlapping lesion of rectum, anus, and anal canal	Positive histology	8720/3: Malignant melanoma, NOS	Distant	0	0	0	0	None	No/Unknown	None/Unknown	Alive or dead of other cause	Alive or dead due to cancer	0
39902750	59 years	55-59 years	Female	Non-Hispanic Asian or Pacific Islander	1st of 2 or more primaries	C20.9-Rectum, NOS	Positive histology	8772/3: Spindle cell melanoma, NOS	Unknown/unstaged	3	0	0	30	None	No/Unknown	None/Unknown	Alive or dead of other cause	Alive or dead due to cancer	67
39907167	56 years	55-59 years	Female	Non-Hispanic Asian or Pacific Islander	One primary only	C21.0-Anus, NOS	Positive histology	8720/3: Malignant melanoma, NOS	Unknown/unstaged	3	0	0	27	None	No/Unknown	None/Unknown	Alive or dead of other cause	Alive or dead due to cancer	59
39963575	57 years	55-59 years	Female	Non-Hispanic White	One primary only	C17.2-Ileum	Positive histology	8771/3: Epithelioid cell melanoma	Regional	3	0	0	40	None	No/Unknown	None/Unknown	Alive or dead of other cause	Alive or dead due to cancer	54
39975915	73 years	70-74 years	Male	Non-Hispanic White	One primary only	C20.9-Rectum, NOS	Positive histology	8720/3: Malignant melanoma, NOS	Distant	1	0	0	0	None	Yes	Beam radiation	Alive or dead of other cause	Dead (attributable to causes other than this cancer dx)	6
40436643	50 years	50-54 years	Female	Non-Hispanic Asian or Pacific Islander	One primary only	C18.2-Ascending colon	Positive histology	8720/3: Malignant melanoma, NOS	Localized	3	0	0	26	None	No/Unknown	None/Unknown	Alive or dead of other cause	Alive or dead due to cancer	5
40438315	71 years	70-74 years	Male	Non-Hispanic White	One primary only	C21.1-Anal canal	Positive histology	8720/3: Malignant melanoma, NOS	Localized	3	0	0	27	None	No/Unknown	Radiation, NOS method or source not specified	Alive or dead of other cause	Dead (attributable to causes other than this cancer dx)	5
40438961	74 years	70-74 years	Female	Hispanic (All Races)	One primary only	C20.9-Rectum, NOS	Positive histology	8720/3: Malignant melanoma, NOS	Distant	0	0	0	0	None	Yes	None/Unknown	Alive or dead of other cause	Alive or dead due to cancer	3
40445567	82 years	80-84 years	Female	Non-Hispanic White	One primary only	C21.8-Overlapping lesion of rectum, anus, and anal canal	Positive histology	8720/3: Malignant melanoma, NOS	Regional	1	1	0	20	1 to 3 regional lymph nodes removed	No/Unknown	Refused (1988+)	Alive or dead of other cause	Alive or dead due to cancer	9
40458914	85+ years	85+ years	Female	Non-Hispanic White	One primary only	C21.8-Overlapping lesion of rectum, anus, and anal canal	Positive histology	8720/3: Malignant melanoma, NOS	Regional	3	3	0	60	4 or more regional lymph nodes removed	No/Unknown	None/Unknown	Alive or dead of other cause	Alive or dead due to cancer	7
40484945	48 years	45-49 years	Female	Non-Hispanic White	One primary only	C21.0-Anus, NOS	Positive histology	8772/3: Spindle cell melanoma, NOS	Regional	3	3	0	60	4 or more regional lymph nodes removed	No/Unknown	None/Unknown	Alive or dead of other cause	Alive or dead due to cancer	4
40490938	72 years	70-74 years	Female	Hispanic (All Races)	One primary only	C21.8-Overlapping lesion of rectum, anus, and anal canal	Positive histology	8720/3: Malignant melanoma, NOS	Distant	1	0	0	0	None	No/Unknown	None/Unknown	Alive or dead of other cause	Alive or dead due to cancer	31
40546070	64 years	60-64 years	Female	Hispanic (All Races)	1st of 2 or more primaries	C21.8-Overlapping lesion of rectum, anus, and anal canal	Positive histology	8720/3: Malignant melanoma, NOS	Distant	1	1	1	0	None	No/Unknown	Beam radiation	Alive or dead of other cause	Dead (attributable to causes other than this cancer dx)	23
40550238	73 years	70-74 years	Male	Non-Hispanic Asian or Pacific Islander	One primary only	C21.0-Anus, NOS	Positive histology	8720/3: Malignant melanoma, NOS	Distant	1	0	0	0	None	No/Unknown	Beam radiation	Alive or dead of other cause	Alive or dead due to cancer	21
41012735	59 years	55-59 years	Male	Non-Hispanic White	One primary only	C20.9-Rectum, NOS	Positive histology	8720/3: Malignant melanoma, NOS	Localized	Blank(s)	Blank(s)	Blank(s)	20	None	No/Unknown	Recommended, unknown if administered	Alive or dead of other cause	Alive or dead due to cancer	0
41024638	57 years	55-59 years	Female	Non-Hispanic White	One primary only	C21.1-Anal canal	Positive histology	8720/3: Malignant melanoma, NOS	Distant	Blank(s)	Blank(s)	Blank(s)	20	None	No/Unknown	None/Unknown	Alive or dead of other cause	Alive or dead due to cancer	0
41043112	68 years	65-69 years	Female	Non-Hispanic White	One primary only	C20.9-Rectum, NOS	Positive histology	8720/3: Malignant melanoma, NOS	Unknown/unstaged	Blank(s)	Blank(s)	Blank(s)	26	None	No/Unknown	None/Unknown	Alive or dead of other cause	Alive or dead due to cancer	3
47176896	57 years	55-59 years	Female	Non-Hispanic White	1st of 2 or more primaries	C20.9-Rectum, NOS	Positive histology	8720/3: Malignant melanoma, NOS	Localized	Blank(s)	Blank(s)	Blank(s)	27	Blank(s)	No/Unknown	None/Unknown	Alive or dead of other cause	Dead (attributable to causes other than this cancer dx)	76
47710664	53 years	50-54 years	Male	Non-Hispanic White	One primary only	C17.0-Duodenum	Positive histology	8720/3: Malignant melanoma, NOS	Distant	Blank(s)	Blank(s)	Blank(s)	60	Blank(s)	Yes	None/Unknown	Alive or dead of other cause	Dead (attributable to causes other than this cancer dx)	17
48217441	51 years	50-54 years	Male	Hispanic (All Races)	One primary only	C20.9-Rectum, NOS	Positive histology	8720/3: Malignant melanoma, NOS	Localized	Blank(s)	Blank(s)	Blank(s)	27	Blank(s)	No/Unknown	Beam radiation	Alive or dead of other cause	Alive or dead due to cancer	173
48764997	76 years	75-79 years	Female	Non-Hispanic White	One primary only	C21.0-Anus, NOS	Positive histology	8720/3: Malignant melanoma, NOS	Localized	Blank(s)	Blank(s)	Blank(s)	60	4 or more regional lymph nodes removed	No/Unknown	None/Unknown	Alive or dead of other cause	Dead (attributable to causes other than this cancer dx)	35
48774505	32 years	30-34 years	Male	Non-Hispanic White	One primary only	C17.9-Small intestine, NOS	Positive histology	8720/3: Malignant melanoma, NOS	Localized	Blank(s)	Blank(s)	Blank(s)	0	None	Yes	None/Unknown	Alive or dead of other cause	Alive or dead due to cancer	161
48800778	78 years	75-79 years	Female	Non-Hispanic White	1st of 2 or more primaries	C21.8-Overlapping lesion of rectum, anus, and anal canal	Positive histology	8720/3: Malignant melanoma, NOS	Distant	Blank(s)	Blank(s)	Blank(s)	0	None	No/Unknown	Refused (1988+)	Alive or dead of other cause	Dead (attributable to causes other than this cancer dx)	9
49328205	79 years	75-79 years	Female	Non-Hispanic White	1st of 2 or more primaries	C21.8-Overlapping lesion of rectum, anus, and anal canal	Positive histology	8720/3: Malignant melanoma, NOS	Localized	3	0	0	27	None	No/Unknown	None/Unknown	Alive or dead of other cause	Dead (attributable to causes other than this cancer dx)	70
49407336	85+ years	85+ years	Female	Non-Hispanic White	One primary only	C21.1-Anal canal	Positive histology	8720/3: Malignant melanoma, NOS	Localized	3	0	0	27	None	No/Unknown	None/Unknown	Alive or dead of other cause	Dead (attributable to causes other than this cancer dx)	2
49444972	73 years	70-74 years	Female	Non-Hispanic Asian or Pacific Islander	One primary only	C20.9-Rectum, NOS	Positive histology	8720/3: Malignant melanoma, NOS	Regional	3	3	0	50	4 or more regional lymph nodes removed	No/Unknown	None/Unknown	Alive or dead of other cause	Alive or dead due to cancer	139
49891311	85+ years	85+ years	Female	Non-Hispanic White	One primary only	C21.0-Anus, NOS	Positive histology	8720/3: Malignant melanoma, NOS	Localized	3	0	0	27	None	No/Unknown	None/Unknown	Alive or dead of other cause	Dead (attributable to causes other than this cancer dx)	1
49976028	81 years	80-84 years	Female	Non-Hispanic White	One primary only	C21.0-Anus, NOS	Positive histology	8720/3: Malignant melanoma, NOS	Regional	3	0	0	20	None	No/Unknown	None/Unknown	Alive or dead of other cause	Alive or dead due to cancer	126
50414148	85+ years	85+ years	Female	Hispanic (All Races)	One primary only	C21.0-Anus, NOS	Positive histology	8720/3: Malignant melanoma, NOS	Unknown/unstaged	3	0	0	26	None	No/Unknown	None/Unknown	Alive or dead of other cause	Alive or dead due to cancer	25
51001698	39 years	35-39 years	Male	Non-Hispanic White	One primary only	C21.0-Anus, NOS	Positive histology	8780/3: Blue nevus, malignant	Unknown/unstaged	3	0	0	27	None	No/Unknown	None/Unknown	Alive or dead of other cause	Dead (attributable to causes other than this cancer dx)	96
51105649	64 years	60-64 years	Male	Non-Hispanic White	One primary only	C17.1-Jejunum	Positive histology	8720/3: Malignant melanoma, NOS	Distant	3	3	3	30	1 to 3 regional lymph nodes removed	No/Unknown	None/Unknown	Alive or dead of other cause	Alive or dead due to cancer	107
51559652	73 years	70-74 years	Female	Non-Hispanic White	One primary only	C17.0-Duodenum	Positive histology	8720/3: Malignant melanoma, NOS	Localized	3	3	0	60	4 or more regional lymph nodes removed	No/Unknown	None/Unknown	Alive or dead of other cause	Alive or dead due to cancer	99
51598268	60 years	60-64 years	Female	Non-Hispanic White	1st of 2 or more primaries	C21.8-Overlapping lesion of rectum, anus, and anal canal	Positive histology	8744/3: Acral lentiginous melanoma, malignant	Unknown/unstaged	9	9	9	90	Unknown or not applicable	No/Unknown	Radiation, NOS method or source not specified	Alive or dead of other cause	Dead (attributable to causes other than this cancer dx)	11
51644933	38 years	35-39 years	Female	Hispanic (All Races)	One primary only	C21.8-Overlapping lesion of rectum, anus, and anal canal	Positive histology	8720/3: Malignant melanoma, NOS	Distant	1	1	0	90	4 or more regional lymph nodes removed	Yes	None/Unknown	Alive or dead of other cause	Alive or dead due to cancer	91
52143329	68 years	65-69 years	Female	Non-Hispanic Asian or Pacific Islander	One primary only	C21.0-Anus, NOS	Positive histology	8720/3: Malignant melanoma, NOS	Regional	3	3	0	22	1 to 3 regional lymph nodes removed	No/Unknown	None/Unknown	Alive or dead of other cause	Alive or dead due to cancer	87
52160778	68 years	65-69 years	Male	Non-Hispanic White	One primary only	C19.9-Rectosigmoid junction	Positive histology	8720/3: Malignant melanoma, NOS	Regional	3	3	1	30	4 or more regional lymph nodes removed	No/Unknown	None/Unknown	Alive or dead of other cause	Alive or dead due to cancer	84
52179814	64 years	60-64 years	Female	Non-Hispanic White	One primary only	C19.9-Rectosigmoid junction	Positive histology	8720/3: Malignant melanoma, NOS	Distant	1	0	0	0	None	No/Unknown	None/Unknown	Alive or dead of other cause	Dead (attributable to causes other than this cancer dx)	1
52210227	80 years	80-84 years	Female	Non-Hispanic White	One primary only	C21.1-Anal canal	Positive histology	8720/3: Malignant melanoma, NOS	Localized	3	0	0	27	None	No/Unknown	None/Unknown	Alive or dead of other cause	Dead (attributable to causes other than this cancer dx)	12
53202083	73 years	70-74 years	Female	Non-Hispanic White	One primary only	C20.9-Rectum, NOS	Positive histology	8720/3: Malignant melanoma, NOS	Distant	3	0	0	27	None	No/Unknown	Beam radiation	Alive or dead of other cause	Alive or dead due to cancer	64
53236778	76 years	75-79 years	Female	Non-Hispanic White	One primary only	C20.9-Rectum, NOS	Positive histology	8720/3: Malignant melanoma, NOS	Localized	3	3	0	30	Sentinel node biopsy and lym nd removed same/unstated time	No/Unknown	None/Unknown	Alive or dead of other cause	Alive or dead due to cancer	59
53288050	40 years	40-44 years	Female	Non-Hispanic White	One primary only	C21.1-Anal canal	Positive histology	8746/3: Mucosal lentiginous melanoma	Regional	3	3	0	27	4 or more regional lymph nodes removed	No/Unknown	None/Unknown	Alive or dead of other cause	Alive or dead due to cancer	59
53305465	69 years	65-69 years	Male	Non-Hispanic White	One primary only	C21.1-Anal canal	Positive histology	8772/3: Spindle cell melanoma, NOS	Localized	3	0	0	20	None	No/Unknown	None/Unknown	Alive or dead of other cause	Alive or dead due to cancer	57
53313037	74 years	70-74 years	Male	Hispanic (All Races)	1st of 2 or more primaries	C21.0-Anus, NOS	Positive histology	8720/3: Malignant melanoma, NOS	Regional	3	0	0	20	None	No/Unknown	Beam radiation	Alive or dead of other cause	Dead (attributable to causes other than this cancer dx)	25
53764781	71 years	70-74 years	Male	Non-Hispanic White	One primary only	C18.2-Ascending colon	Positive histology	8720/3: Malignant melanoma, NOS	Localized	3	3	0	41	4 or more regional lymph nodes removed	No/Unknown	None/Unknown	Alive or dead of other cause	Alive or dead due to cancer	50
53806947	70 years	70-74 years	Male	Non-Hispanic White	One primary only	C16.5-Lesser curvature of stomach NOS	Positive histology	8720/3: Malignant melanoma, NOS	Distant	1	0	0	0	None	No/Unknown	None/Unknown	Alive or dead of other cause	Dead (attributable to causes other than this cancer dx)	0
53829175	65 years	65-69 years	Male	Non-Hispanic White	One primary only	C21.8-Overlapping lesion of rectum, anus, and anal canal	Positive histology	8720/3: Malignant melanoma, NOS	Regional	3	3	0	62	4 or more regional lymph nodes removed	Yes	Beam radiation	Alive or dead of other cause	Alive or dead due to cancer	23
54266642	54 years	50-54 years	Male	Non-Hispanic Asian or Pacific Islander	One primary only	C21.8-Overlapping lesion of rectum, anus, and anal canal	Positive histology	8720/3: Malignant melanoma, NOS	Localized	3	0	0	27	None	No/Unknown	Recommended, unknown if administered	Alive or dead of other cause	Alive or dead due to cancer	40
54288422	63 years	60-64 years	Female	Non-Hispanic White	One primary only	C21.0-Anus, NOS	Positive histology	8720/3: Malignant melanoma, NOS	Regional	3	0	0	60	None	No/Unknown	None/Unknown	Alive or dead of other cause	Alive or dead due to cancer	31
54315164	74 years	70-74 years	Female	Hispanic (All Races)	One primary only	C21.1-Anal canal	Positive histology	8720/3: Malignant melanoma, NOS	Localized	3	0	0	27	None	No/Unknown	None/Unknown	Alive or dead of other cause	Alive or dead due to cancer	53
54332209	76 years	75-79 years	Male	Non-Hispanic White	1st of 2 or more primaries	C15.4-Middle third of esophagus	Positive histology	8720/3: Malignant melanoma, NOS	Regional	3	3	0	52	4 or more regional lymph nodes removed	Yes	None/Unknown	Alive or dead of other cause	Alive or dead due to cancer	37
54390308	85+ years	85+ years	Male	Non-Hispanic White	One primary only	C21.0-Anus, NOS	Positive histology	8720/3: Malignant melanoma, NOS	Unknown/unstaged	1	9	9	0	None	No/Unknown	None/Unknown	Alive or dead of other cause	Alive or dead due to cancer	40
54820215	61 years	60-64 years	Female	Hispanic (All Races)	1st of 2 or more primaries	C20.9-Rectum, NOS	Positive histology	8720/3: Malignant melanoma, NOS	Regional	3	0	0	30	None	No/Unknown	None/Unknown	Alive or dead of other cause	Alive or dead due to cancer	37
54820653	69 years	65-69 years	Female	Non-Hispanic White	One primary only	C18.0-Cecum	Positive histology	8720/3: Malignant melanoma, NOS	Localized	3	3	0	40	4 or more regional lymph nodes removed	No/Unknown	None/Unknown	Alive or dead of other cause	Alive or dead due to cancer	31
54874305	54 years	50-54 years	Female	Hispanic (All Races)	One primary only	C21.0-Anus, NOS	Positive histology	8720/3: Malignant melanoma, NOS	Localized	3	0	0	27	None	No/Unknown	None/Unknown	Alive or dead of other cause	Alive or dead due to cancer	25
55402071	73 years	70-74 years	Male	Non-Hispanic Asian or Pacific Islander	One primary only	C21.8-Overlapping lesion of rectum, anus, and anal canal	Positive histology	8720/3: Malignant melanoma, NOS	Localized	3	3	0	27	None	No/Unknown	Beam radiation	Alive or dead of other cause	Alive or dead due to cancer	16
55436806	65 years	65-69 years	Female	Hispanic (All Races)	One primary only	C20.9-Rectum, NOS	Positive histology	8730/3: Amelanotic melanoma	Localized	3	0	0	20	None	No/Unknown	Radioactive implants (includes brachytherapy) (1988+)	Alive or dead of other cause	Alive or dead due to cancer	13
55441106	84 years	80-84 years	Male	Non-Hispanic Asian or Pacific Islander	One primary only	C21.8-Overlapping lesion of rectum, anus, and anal canal	Positive histology	8720/3: Malignant melanoma, NOS	Regional	3	3	0	62	4 or more regional lymph nodes removed	No/Unknown	None/Unknown	Alive or dead of other cause	Alive or dead due to cancer	14
55443121	55 years	55-59 years	Male	Non-Hispanic White	One primary only	C20.9-Rectum, NOS	Positive histology	8720/3: Malignant melanoma, NOS	Regional	0	0	0	0	None	No/Unknown	Beam radiation	Alive or dead of other cause	Alive or dead due to cancer	14
55446753	85+ years	85+ years	Female	Hispanic (All Races)	1st of 2 or more primaries	C20.9-Rectum, NOS	Positive histology	8721/3: Nodular melanoma	Localized	3	0	0	27	None	No/Unknown	None/Unknown	Alive or dead of other cause	Alive or dead due to cancer	12
55908334	43 years	40-44 years	Female	Hispanic (All Races)	One primary only	C20.9-Rectum, NOS	Positive histology	8720/3: Malignant melanoma, NOS	Regional	Blank(s)	Blank(s)	Blank(s)	50	4 or more regional lymph nodes removed	Yes	None/Unknown	Alive or dead of other cause	Alive or dead due to cancer	10
55913823	81 years	80-84 years	Female	Non-Hispanic White	One primary only	C21.0-Anus, NOS	Positive histology	8720/3: Malignant melanoma, NOS	Unknown/unstaged	Blank(s)	Blank(s)	Blank(s)	20	Sentinel lymph node biopsy	No/Unknown	Refused (1988+)	Alive or dead of other cause	Alive or dead due to cancer	4
55913825	71 years	70-74 years	Male	Non-Hispanic White	One primary only	C21.0-Anus, NOS	Positive histology	8720/3: Malignant melanoma, NOS	Unknown/unstaged	Blank(s)	Blank(s)	Blank(s)	27	None	No/Unknown	None/Unknown	Alive or dead of other cause	Alive or dead due to cancer	6
55935064	65 years	65-69 years	Male	Non-Hispanic White	One primary only	C21.1-Anal canal	Positive histology	8720/3: Malignant melanoma, NOS	Distant	1	1	0	27	None	Yes	Beam radiation	Alive or dead of other cause	Alive or dead due to cancer	14
55935187	85+ years	85+ years	Male	Hispanic (All Races)	One primary only	C21.8-Overlapping lesion of rectum, anus, and anal canal	Positive histology	8720/3: Malignant melanoma, NOS	Localized	3	0	0	27	None	No/Unknown	Beam radiation	Alive or dead of other cause	Dead (attributable to causes other than this cancer dx)	7
55941696	56 years	55-59 years	Male	Non-Hispanic White	One primary only	C17.1-Jejunum	Positive histology	8720/3: Malignant melanoma, NOS	Distant	Blank(s)	Blank(s)	Blank(s)	30	4 or more regional lymph nodes removed	Yes	None/Unknown	Alive or dead of other cause	Alive or dead due to cancer	9
55942217	74 years	70-74 years	Female	Non-Hispanic White	One primary only	C21.1-Anal canal	Positive histology	8720/3: Malignant melanoma, NOS	Localized	Blank(s)	Blank(s)	Blank(s)	27	None	No/Unknown	Beam radiation	Alive or dead of other cause	Alive or dead due to cancer	6
56012666	78 years	75-79 years	Female	Non-Hispanic White	One primary only	C21.8-Overlapping lesion of rectum, anus, and anal canal	Positive histology	8720/3: Malignant melanoma, NOS	Localized	Blank(s)	Blank(s)	Blank(s)	27	None	No/Unknown	None/Unknown	Alive or dead of other cause	Alive or dead due to cancer	2
56014412	70 years	70-74 years	Female	Hispanic (All Races)	One primary only	C20.9-Rectum, NOS	Positive histology	8720/3: Malignant melanoma, NOS	Unknown/unstaged	Blank(s)	Blank(s)	Blank(s)	26	None	No/Unknown	Beam radiation	Alive or dead of other cause	Alive or dead due to cancer	5
56022925	57 years	55-59 years	Female	Non-Hispanic Asian or Pacific Islander	One primary only	C21.1-Anal canal	Positive histology	8720/3: Malignant melanoma, NOS	Regional	Blank(s)	Blank(s)	Blank(s)	0	None	Yes	Beam radiation	Alive or dead of other cause	Alive or dead due to cancer	3
56024496	76 years	75-79 years	Male	Non-Hispanic Asian or Pacific Islander	One primary only	C21.8-Overlapping lesion of rectum, anus, and anal canal	Positive histology	8720/3: Malignant melanoma, NOS	Localized	Blank(s)	Blank(s)	Blank(s)	20	None	No/Unknown	None/Unknown	Alive or dead of other cause	Alive or dead due to cancer	0
56039134	72 years	70-74 years	Female	Non-Hispanic White	1st of 2 or more primaries	C20.9-Rectum, NOS	Positive histology	8720/3: Malignant melanoma, NOS	Localized	Blank(s)	Blank(s)	Blank(s)	50	4 or more regional lymph nodes removed	No/Unknown	None/Unknown	Alive or dead of other cause	Alive or dead due to cancer	1
56052144	85+ years	85+ years	Male	Non-Hispanic White	One primary only	C21.1-Anal canal	Positive histology	8720/3: Malignant melanoma, NOS	Distant	Blank(s)	Blank(s)	Blank(s)	27	None	No/Unknown	None/Unknown	Alive or dead of other cause	Alive or dead due to cancer	6
56057863	78 years	75-79 years	Female	Non-Hispanic White	One primary only	C20.9-Rectum, NOS	Positive histology	8720/3: Malignant melanoma, NOS	Distant	Blank(s)	Blank(s)	Blank(s)	22	None	No/Unknown	None/Unknown	Alive or dead of other cause	Alive or dead due to cancer	1
57965027	39 years	35-39 years	Female	Non-Hispanic White	1st of 2 or more primaries	C20.9-Rectum, NOS	Positive histology	8720/3: Malignant melanoma, NOS	Distant	1	0	0	0	None	Yes	Beam radiation	Alive or dead of other cause	Dead (attributable to causes other than this cancer dx)	146
58385186	62 years	60-64 years	Female	Non-Hispanic White	1st of 2 or more primaries	C21.1-Anal canal	Positive histology	8720/3: Malignant melanoma, NOS	Regional	3	3	0	63	Sentinel node biopsy and lym nd removed same/unstated time	No/Unknown	None/Unknown	Alive or dead of other cause	Alive or dead due to cancer	126
58408216	37 years	35-39 years	Male	Non-Hispanic White	One primary only	C21.1-Anal canal	Positive histology	8720/3: Malignant melanoma, NOS	Distant	3	0	1	26	None	Yes	None/Unknown	Alive or dead of other cause	Alive or dead due to cancer	116
58427823	34 years	30-34 years	Male	Non-Hispanic White	One primary only	C18.7-Sigmoid colon	Positive histology	8720/3: Malignant melanoma, NOS	Regional	3	3	0	30	4 or more regional lymph nodes removed	No/Unknown	None/Unknown	Alive or dead of other cause	Alive or dead due to cancer	109
58803019	67 years	65-69 years	Female	Non-Hispanic White	1st of 2 or more primaries	C21.1-Anal canal	Positive histology	8721/3: Nodular melanoma	Regional	3	0	0	27	None	No/Unknown	None/Unknown	Alive or dead of other cause	Alive or dead due to cancer	90
59299731	50 years	50-54 years	Male	Non-Hispanic White	One primary only	C20.9-Rectum, NOS	Positive histology	8772/3: Spindle cell melanoma, NOS	Regional	0	0	0	0	None	No/Unknown	Beam radiation	Alive or dead of other cause	Alive or dead due to cancer	38
59680342	70 years	70-74 years	Female	Non-Hispanic White	One primary only	C20.9-Rectum, NOS	Positive histology	8720/3: Malignant melanoma, NOS	Regional	3	3	0	50	4 or more regional lymph nodes removed	No/Unknown	Beam radiation	Alive or dead of other cause	Alive or dead due to cancer	20
59680432	73 years	70-74 years	Female	Non-Hispanic White	One primary only	C21.0-Anus, NOS	Positive histology	8720/3: Malignant melanoma, NOS	Distant	3	0	3	60	None	No/Unknown	None/Unknown	Alive or dead of other cause	Alive or dead due to cancer	19
59684432	69 years	65-69 years	Female	Non-Hispanic White	1st of 2 or more primaries	C21.1-Anal canal	Positive histology	8720/3: Malignant melanoma, NOS	Distant	1	0	0	0	None	No/Unknown	None/Unknown	Alive or dead of other cause	Alive or dead due to cancer	26
59705582	52 years	50-54 years	Male	Non-Hispanic White	1st of 2 or more primaries	C21.1-Anal canal	Positive histology	8720/3: Malignant melanoma, NOS	Localized	Blank(s)	Blank(s)	Blank(s)	22	None	Yes	Beam radiation	Alive or dead of other cause	Alive or dead due to cancer	10
60208662	54 years	50-54 years	Male	Non-Hispanic White	One primary only	C21.8-Overlapping lesion of rectum, anus, and anal canal	Positive histology	8772/3: Spindle cell melanoma, NOS	Unknown/unstaged	Blank(s)	Blank(s)	Blank(s)	27	Blank(s)	No/Unknown	None/Unknown	Alive or dead of other cause	Dead (attributable to causes other than this cancer dx)	10
62003043	85+ years	85+ years	Male	Non-Hispanic White	One primary only	C20.9-Rectum, NOS	Positive histology	8720/3: Malignant melanoma, NOS	Unknown/unstaged	Blank(s)	Blank(s)	Blank(s)	27	None	No/Unknown	None/Unknown	Alive or dead of other cause	Dead (attributable to causes other than this cancer dx)	14
62691530	73 years	70-74 years	Female	Non-Hispanic White	One primary only	C21.0-Anus, NOS	Positive histology	8720/3: Malignant melanoma, NOS	Regional	3	3	0	60	4 or more regional lymph nodes removed	No/Unknown	None/Unknown	Alive or dead of other cause	Alive or dead due to cancer	61
62702475	77 years	75-79 years	Female	Non-Hispanic Black	One primary only	C21.1-Anal canal	Positive histology	8720/3: Malignant melanoma, NOS	Localized	3	3	0	60	4 or more regional lymph nodes removed	No/Unknown	None/Unknown	Alive or dead of other cause	Alive or dead due to cancer	59
62744853	66 years	65-69 years	Male	Non-Hispanic White	1st of 2 or more primaries	C21.1-Anal canal	Positive histology	8720/3: Malignant melanoma, NOS	Regional	3	3	0	62	4 or more regional lymph nodes removed	No/Unknown	None/Unknown	Alive or dead of other cause	Alive or dead due to cancer	46
63319863	65 years	65-69 years	Male	Non-Hispanic White	One primary only	C21.0-Anus, NOS	Positive histology	8720/3: Malignant melanoma, NOS	Localized	3	0	0	27	None	No/Unknown	None/Unknown	Alive or dead of other cause	Alive or dead due to cancer	11
63324385	75 years	75-79 years	Male	Non-Hispanic White	1st of 2 or more primaries	C21.8-Overlapping lesion of rectum, anus, and anal canal	Positive histology	8720/3: Malignant melanoma, NOS	Regional	6	0	0	90	None	Yes	Recommended, unknown if administered	Alive or dead of other cause	Alive or dead due to cancer	23
63343411	72 years	70-74 years	Male	Non-Hispanic White	One primary only	C21.8-Overlapping lesion of rectum, anus, and anal canal	Positive histology	8720/3: Malignant melanoma, NOS	Localized	1	0	0	0	None	Yes	None/Unknown	Alive or dead of other cause	Alive or dead due to cancer	15
63356401	65 years	65-69 years	Female	Non-Hispanic White	One primary only	C20.9-Rectum, NOS	Positive histology	8720/3: Malignant melanoma, NOS	Regional	Blank(s)	Blank(s)	Blank(s)	0	None	No/Unknown	None/Unknown	Alive or dead of other cause	Alive or dead due to cancer	8
63364332	48 years	45-49 years	Male	Hispanic (All Races)	One primary only	C21.0-Anus, NOS	Positive histology	8720/3: Malignant melanoma, NOS	Unknown/unstaged	Blank(s)	Blank(s)	Blank(s)	27	Biopsy or aspiration of regional lymph node, NOS	No/Unknown	None/Unknown	Alive or dead of other cause	Alive or dead due to cancer	7
63377537	56 years	55-59 years	Female	Non-Hispanic White	One primary only	C20.9-Rectum, NOS	Positive histology	8720/3: Malignant melanoma, NOS	Distant	Blank(s)	Blank(s)	Blank(s)	0	None	No/Unknown	None/Unknown	Alive or dead of other cause	Alive or dead due to cancer	3
68952250	81 years	80-84 years	Male	Non-Hispanic White	One primary only	C20.9-Rectum, NOS	Positive histology	8720/3: Malignant melanoma, NOS	Localized	Blank(s)	Blank(s)	Blank(s)	27	Blank(s)	No/Unknown	None/Unknown	Alive or dead of other cause	Dead (attributable to causes other than this cancer dx)	3
69385237	84 years	80-84 years	Male	Non-Hispanic White	One primary only	C20.9-Rectum, NOS	Positive histology	8720/3: Malignant melanoma, NOS	Localized	Blank(s)	Blank(s)	Blank(s)	27	Blank(s)	No/Unknown	None/Unknown	Alive or dead of other cause	Dead (attributable to causes other than this cancer dx)	51
69916420	74 years	70-74 years	Female	Non-Hispanic White	One primary only	C20.9-Rectum, NOS	Positive histology	8720/3: Malignant melanoma, NOS	Regional	Blank(s)	Blank(s)	Blank(s)	50	Blank(s)	No/Unknown	None/Unknown	Alive or dead of other cause	Alive or dead due to cancer	176
69960066	32 years	30-34 years	Male	Non-Hispanic Black	One primary only	C21.1-Anal canal	Positive histology	8721/3: Nodular melanoma	Localized	Blank(s)	Blank(s)	Blank(s)	20	Blank(s)	No/Unknown	None/Unknown	Alive or dead of other cause	Alive or dead due to cancer	174
70033517	78 years	75-79 years	Female	Hispanic (All Races)	One primary only	C15.5-Lower third of esophagus	Positive histology	8720/3: Malignant melanoma, NOS	Regional	Blank(s)	Blank(s)	Blank(s)	53	Blank(s)	No/Unknown	Beam radiation	Alive or dead of other cause	Alive or dead due to cancer	19
71547735	67 years	65-69 years	Male	Non-Hispanic White	One primary only	C26.9-Gastrointestinal tract, NOS	Positive histology	8720/3: Malignant melanoma, NOS	Blank(s)	9	9	9	0	Unknown or not applicable	No/Unknown	None/Unknown	Alive or dead of other cause	Alive or dead due to cancer	143
71624474	79 years	75-79 years	Male	Non-Hispanic White	One primary only	C17.2-Ileum	Positive histology	8720/3: Malignant melanoma, NOS	Unknown/unstaged	3	3	0	30	4 or more regional lymph nodes removed	No/Unknown	None/Unknown	Alive or dead of other cause	Dead (attributable to causes other than this cancer dx)	24
72100656	81 years	80-84 years	Female	Non-Hispanic White	One primary only	C20.9-Rectum, NOS	Positive histology	8772/3: Spindle cell melanoma, NOS	Unknown/unstaged	1	0	0	0	None	No/Unknown	None/Unknown	Alive or dead of other cause	Alive or dead due to cancer	88
72112234	85+ years	85+ years	Male	Non-Hispanic White	One primary only	C21.0-Anus, NOS	Positive histology	8720/3: Malignant melanoma, NOS	Localized	3	0	0	27	None	No/Unknown	None/Unknown	Alive or dead of other cause	Dead (attributable to causes other than this cancer dx)	7
72127272	45 years	45-49 years	Male	Non-Hispanic White	One primary only	C21.1-Anal canal	Positive histology	8720/3: Malignant melanoma, NOS	Localized	3	0	0	27	None	No/Unknown	Beam radiation	Alive or dead of other cause	Alive or dead due to cancer	86
72754004	61 years	60-64 years	Female	Non-Hispanic White	One primary only	C20.9-Rectum, NOS	Positive histology	8720/3: Malignant melanoma, NOS	Unknown/unstaged	9	9	9	0	Unknown or not applicable	No/Unknown	None/Unknown	Alive or dead of other cause	Alive or dead due to cancer	61
73182483	77 years	75-79 years	Male	Non-Hispanic White	One primary only	C17.2-Ileum	Positive histology	8720/3: Malignant melanoma, NOS	Localized	3	3	0	30	4 or more regional lymph nodes removed	No/Unknown	None/Unknown	Alive or dead of other cause	Alive or dead due to cancer	47
73245919	72 years	70-74 years	Female	Non-Hispanic White	1st of 2 or more primaries	C21.0-Anus, NOS	Positive histology	8720/3: Malignant melanoma, NOS	Regional	3	0	0	27	None	Yes	Beam radiation	Alive or dead of other cause	Alive or dead due to cancer	40
73260764	45 years	45-49 years	Male	Non-Hispanic Asian or Pacific Islander	One primary only	C20.9-Rectum, NOS	Positive histology	8720/3: Malignant melanoma, NOS	Localized	1	0	0	0	None	No/Unknown	None/Unknown	Alive or dead of other cause	Alive or dead due to cancer	48
73324341	79 years	75-79 years	Male	Non-Hispanic White	One primary only	C20.9-Rectum, NOS	Positive histology	8720/3: Malignant melanoma, NOS	Distant	1	0	0	0	None	Yes	Beam radiation	Alive or dead of other cause	Alive or dead due to cancer	30
73330217	85+ years	85+ years	Female	Non-Hispanic White	One primary only	C21.1-Anal canal	Positive histology	8720/3: Malignant melanoma, NOS	Unknown/unstaged	1	0	0	27	None	No/Unknown	None/Unknown	Alive or dead of other cause	Alive or dead due to cancer	28
73765851	75 years	75-79 years	Male	Non-Hispanic White	One primary only	C21.0-Anus, NOS	Positive histology	8720/3: Malignant melanoma, NOS	Regional	0	3	0	63	4 or more regional lymph nodes removed	No/Unknown	None/Unknown	Alive or dead of other cause	Alive or dead due to cancer	18
74272804	69 years	65-69 years	Female	Non-Hispanic White	One primary only	C21.1-Anal canal	Positive histology	8720/3: Malignant melanoma, NOS	Regional	Blank(s)	Blank(s)	Blank(s)	0	None	No/Unknown	None/Unknown	Alive or dead of other cause	Alive or dead due to cancer	4
74277691	56 years	55-59 years	Female	Non-Hispanic White	One primary only	C15.3-Upper third of esophagus	Positive histology	8720/3: Malignant melanoma, NOS	Localized	Blank(s)	Blank(s)	Blank(s)	0	None	No/Unknown	None/Unknown	Alive or dead of other cause	Alive or dead due to cancer	6
74886878	59 years	55-59 years	Male	Non-Hispanic White	1st of 2 or more primaries	C21.1-Anal canal	Positive histology	8720/3: Malignant melanoma, NOS	Localized	Blank(s)	Blank(s)	Blank(s)	60	Blank(s)	No/Unknown	None/Unknown	Alive or dead of other cause	Alive or dead due to cancer	179
74922012	76 years	75-79 years	Female	Non-Hispanic White	1st of 2 or more primaries	C21.1-Anal canal	Positive histology	8720/3: Malignant melanoma, NOS	Unknown/unstaged	Blank(s)	Blank(s)	Blank(s)	60	Blank(s)	No/Unknown	None/Unknown	Alive or dead of other cause	Dead (attributable to causes other than this cancer dx)	97
76076786	77 years	75-79 years	Female	Non-Hispanic White	1st of 2 or more primaries	C20.9-Rectum, NOS	Positive histology	8720/3: Malignant melanoma, NOS	Localized	3	0	0	20	None	No/Unknown	None/Unknown	Alive or dead of other cause	Alive or dead due to cancer	90
76077939	79 years	75-79 years	Male	Non-Hispanic White	1st of 2 or more primaries	C20.9-Rectum, NOS	Positive histology	8720/3: Malignant melanoma, NOS	Localized	3	0	0	26	None	No/Unknown	None/Unknown	Alive or dead of other cause	Dead (attributable to causes other than this cancer dx)	1
76564737	85+ years	85+ years	Male	Non-Hispanic White	One primary only	C21.0-Anus, NOS	Positive histology	8720/3: Malignant melanoma, NOS	Localized	3	0	0	20	None	No/Unknown	None/Unknown	Alive or dead of other cause	Dead (attributable to causes other than this cancer dx)	19
77144954	66 years	65-69 years	Female	Non-Hispanic White	One primary only	C17.2-Ileum	Positive histology	8720/3: Malignant melanoma, NOS	Distant	3	3	3	40	4 or more regional lymph nodes removed	Yes	None/Unknown	Alive or dead of other cause	Alive or dead due to cancer	39
77168720	52 years	50-54 years	Male	Non-Hispanic White	One primary only	C21.8-Overlapping lesion of rectum, anus, and anal canal	Positive histology	8720/3: Malignant melanoma, NOS	Regional	3	0	0	27	None	No/Unknown	Beam radiation	Alive or dead of other cause	Alive or dead due to cancer	30
77652863	85+ years	85+ years	Female	Non-Hispanic White	One primary only	C20.9-Rectum, NOS	Positive histology	8720/3: Malignant melanoma, NOS	Localized	3	0	0	26	None	No/Unknown	None/Unknown	Alive or dead of other cause	Alive or dead due to cancer	26
77656846	46 years	45-49 years	Female	Non-Hispanic Black	One primary only	C20.9-Rectum, NOS	Positive histology	8720/3: Malignant melanoma, NOS	Localized	3	0	0	20	None	No/Unknown	None/Unknown	Alive or dead of other cause	Alive or dead due to cancer	20
113275	81 years	80-84 years	Female	Non-Hispanic White	One primary only	C21.1-Anal canal	Positive histology	8720/3: Malignant melanoma, NOS	Blank(s)	Blank(s)	Blank(s)	Blank(s)	Blank(s)	Blank(s)	No/Unknown	None/Unknown	Dead (attributable to this cancer dx)	Alive or dead due to cancer	0
139870	60 years	60-64 years	Male	Non-Hispanic White	One primary only	C17.2-Ileum	Positive histology	8720/3: Malignant melanoma, NOS	Blank(s)	Blank(s)	Blank(s)	Blank(s)	Blank(s)	Blank(s)	No/Unknown	None/Unknown	Dead (attributable to this cancer dx)	Alive or dead due to cancer	6
577755	71 years	70-74 years	Male	Non-Hispanic White	One primary only	C20.9-Rectum, NOS	Positive histology	8720/3: Malignant melanoma, NOS	Blank(s)	Blank(s)	Blank(s)	Blank(s)	Blank(s)	Blank(s)	No/Unknown	None/Unknown	Dead (attributable to this cancer dx)	Alive or dead due to cancer	16
632645	74 years	70-74 years	Female	Non-Hispanic White	One primary only	C21.0-Anus, NOS	Positive histology	8720/3: Malignant melanoma, NOS	Blank(s)	Blank(s)	Blank(s)	Blank(s)	Blank(s)	Blank(s)	No/Unknown	None/Unknown	Dead (attributable to this cancer dx)	Alive or dead due to cancer	9
642150	81 years	80-84 years	Male	Non-Hispanic White	One primary only	C20.9-Rectum, NOS	Positive histology	8770/3: Mixed epithelioid and spindle cell melanoma	Blank(s)	Blank(s)	Blank(s)	Blank(s)	Blank(s)	Blank(s)	No/Unknown	None/Unknown	Dead (attributable to this cancer dx)	Alive or dead due to cancer	40
723579	44 years	40-44 years	Male	Non-Hispanic White	One primary only	C16.9-Stomach, NOS	Positive histology	8720/3: Malignant melanoma, NOS	Blank(s)	Blank(s)	Blank(s)	Blank(s)	Blank(s)	Blank(s)	No/Unknown	None/Unknown	Dead (attributable to this cancer dx)	Alive or dead due to cancer	3
1226541	64 years	60-64 years	Male	Non-Hispanic White	One primary only	C20.9-Rectum, NOS	Positive histology	8720/3: Malignant melanoma, NOS	Blank(s)	Blank(s)	Blank(s)	Blank(s)	Blank(s)	Blank(s)	No/Unknown	None/Unknown	Dead (attributable to this cancer dx)	Alive or dead due to cancer	32
1230643	41 years	40-44 years	Male	Non-Hispanic White	One primary only	C20.9-Rectum, NOS	Positive histology	8720/3: Malignant melanoma, NOS	Blank(s)	Blank(s)	Blank(s)	Blank(s)	Blank(s)	Blank(s)	No/Unknown	None/Unknown	Dead (attributable to this cancer dx)	Alive or dead due to cancer	13
1239768	85+ years	85+ years	Male	Non-Hispanic Asian or Pacific Islander	One primary only	C15.5-Lower third of esophagus	Positive histology	8720/3: Malignant melanoma, NOS	Blank(s)	Blank(s)	Blank(s)	Blank(s)	Blank(s)	Blank(s)	Yes	None/Unknown	Dead (attributable to this cancer dx)	Alive or dead due to cancer	2
1246158	77 years	75-79 years	Female	Non-Hispanic White	One primary only	C21.1-Anal canal	Positive histology	8720/3: Malignant melanoma, NOS	Blank(s)	Blank(s)	Blank(s)	Blank(s)	Blank(s)	Blank(s)	No/Unknown	None/Unknown	Dead (attributable to this cancer dx)	Alive or dead due to cancer	12
1745370	73 years	70-74 years	Female	Non-Hispanic White	One primary only	C21.0-Anus, NOS	Positive histology	8720/3: Malignant melanoma, NOS	Blank(s)	Blank(s)	Blank(s)	Blank(s)	Blank(s)	Blank(s)	Yes	None/Unknown	Dead (attributable to this cancer dx)	Alive or dead due to cancer	1
1760474	80 years	80-84 years	Female	Non-Hispanic White	One primary only	C20.9-Rectum, NOS	Positive histology	8770/3: Mixed epithelioid and spindle cell melanoma	Blank(s)	Blank(s)	Blank(s)	Blank(s)	Blank(s)	Blank(s)	No/Unknown	None/Unknown	Dead (attributable to this cancer dx)	Alive or dead due to cancer	50
1777469	64 years	60-64 years	Female	Non-Hispanic White	One primary only	C21.1-Anal canal	Positive histology	8720/3: Malignant melanoma, NOS	Blank(s)	Blank(s)	Blank(s)	Blank(s)	Blank(s)	Blank(s)	No/Unknown	None/Unknown	Dead (attributable to this cancer dx)	Alive or dead due to cancer	11
1821632	37 years	35-39 years	Female	Non-Hispanic Asian or Pacific Islander	One primary only	C20.9-Rectum, NOS	Positive histology	8720/3: Malignant melanoma, NOS	Blank(s)	Blank(s)	Blank(s)	Blank(s)	Blank(s)	Blank(s)	No/Unknown	None/Unknown	Dead (attributable to this cancer dx)	Alive or dead due to cancer	10
1837657	72 years	70-74 years	Male	Non-Hispanic White	One primary only	C21.0-Anus, NOS	Positive histology	8720/3: Malignant melanoma, NOS	Blank(s)	Blank(s)	Blank(s)	Blank(s)	Blank(s)	Blank(s)	No/Unknown	Beam radiation	Dead (attributable to this cancer dx)	Alive or dead due to cancer	6
2280472	73 years	70-74 years	Male	Non-Hispanic White	1st of 2 or more primaries	C20.9-Rectum, NOS	Positive histology	8720/3: Malignant melanoma, NOS	Localized	Blank(s)	Blank(s)	Blank(s)	27	Blank(s)	No/Unknown	None/Unknown	Dead (attributable to this cancer dx)	Alive or dead due to cancer	188
2333445	64 years	60-64 years	Female	Non-Hispanic White	One primary only	C20.9-Rectum, NOS	Positive histology	8720/3: Malignant melanoma, NOS	Blank(s)	Blank(s)	Blank(s)	Blank(s)	Blank(s)	Blank(s)	No/Unknown	None/Unknown	Dead (attributable to this cancer dx)	Alive or dead due to cancer	12
2852066	40 years	40-44 years	Male	Non-Hispanic Asian or Pacific Islander	One primary only	C21.8-Overlapping lesion of rectum, anus, and anal canal	Positive histology	8720/3: Malignant melanoma, NOS	Regional	Blank(s)	Blank(s)	Blank(s)	60	Blank(s)	Yes	None/Unknown	Dead (attributable to this cancer dx)	Alive or dead due to cancer	7
2891463	46 years	45-49 years	Female	Non-Hispanic White	One primary only	C20.9-Rectum, NOS	Positive histology	8720/3: Malignant melanoma, NOS	Distant	Blank(s)	Blank(s)	Blank(s)	0	Blank(s)	Yes	None/Unknown	Dead (attributable to this cancer dx)	Alive or dead due to cancer	14
2933161	57 years	55-59 years	Male	Hispanic (All Races)	One primary only	C21.1-Anal canal	Positive histology	8720/3: Malignant melanoma, NOS	Localized	Blank(s)	Blank(s)	Blank(s)	90	Blank(s)	Yes	None/Unknown	Dead (attributable to this cancer dx)	Alive or dead due to cancer	27
2952213	85+ years	85+ years	Male	Non-Hispanic White	One primary only	C20.9-Rectum, NOS	Positive histology	8720/3: Malignant melanoma, NOS	Regional	Blank(s)	Blank(s)	Blank(s)	0	None	No/Unknown	None/Unknown	Dead (attributable to this cancer dx)	Alive or dead due to cancer	3
2960544	74 years	70-74 years	Female	Non-Hispanic White	One primary only	C20.9-Rectum, NOS	Positive histology	8720/3: Malignant melanoma, NOS	Distant	Blank(s)	Blank(s)	Blank(s)	0	None	No/Unknown	Beam radiation	Dead (attributable to this cancer dx)	Alive or dead due to cancer	3
2988847	77 years	75-79 years	Female	Non-Hispanic Black	One primary only	C16.3-Gastric antrum	Positive histology	8720/3: Malignant melanoma, NOS	Localized	3	0	0	51	4 or more regional lymph nodes removed	No/Unknown	None/Unknown	Dead (attributable to this cancer dx)	Alive or dead due to cancer	15
3400258	40 years	40-44 years	Female	Non-Hispanic Asian or Pacific Islander	One primary only	C20.9-Rectum, NOS	Positive histology	8720/3: Malignant melanoma, NOS	Distant	1	0	0	0	None	Yes	None/Unknown	Dead (attributable to this cancer dx)	Alive or dead due to cancer	11
3433645	78 years	75-79 years	Female	Hispanic (All Races)	One primary only	C20.9-Rectum, NOS	Positive histology	8720/3: Malignant melanoma, NOS	Unknown/unstaged	1	9	0	0	None	Yes	Beam radiation	Dead (attributable to this cancer dx)	Alive or dead due to cancer	12
3452196	47 years	45-49 years	Female	Non-Hispanic Black	One primary only	C20.9-Rectum, NOS	Positive histology	8720/3: Malignant melanoma, NOS	Distant	1	0	0	0	None	Yes	None/Unknown	Dead (attributable to this cancer dx)	Alive or dead due to cancer	26
3465710	82 years	80-84 years	Female	Non-Hispanic White	One primary only	C21.8-Overlapping lesion of rectum, anus, and anal canal	Positive histology	8720/3: Malignant melanoma, NOS	Regional	3	0	0	27	None	No/Unknown	None/Unknown	Dead (attributable to this cancer dx)	Alive or dead due to cancer	25
3477596	83 years	80-84 years	Male	Non-Hispanic White	One primary only	C20.9-Rectum, NOS	Positive histology	8720/3: Malignant melanoma, NOS	Localized	3	0	0	20	None	No/Unknown	None/Unknown	Dead (attributable to this cancer dx)	Alive or dead due to cancer	5
3477631	85+ years	85+ years	Female	Non-Hispanic White	One primary only	C21.8-Overlapping lesion of rectum, anus, and anal canal	Positive histology	8720/3: Malignant melanoma, NOS	Distant	3	0	3	20	None	No/Unknown	None/Unknown	Dead (attributable to this cancer dx)	Alive or dead due to cancer	11
3527331	73 years	70-74 years	Male	Non-Hispanic White	One primary only	C20.9-Rectum, NOS	Positive histology	8720/3: Malignant melanoma, NOS	Regional	3	3	0	50	4 or more regional lymph nodes removed	No/Unknown	None/Unknown	Dead (attributable to this cancer dx)	Alive or dead due to cancer	35
3536363	36 years	35-39 years	Female	Non-Hispanic Asian or Pacific Islander	One primary only	C20.9-Rectum, NOS	Positive histology	8720/3: Malignant melanoma, NOS	Distant	0	0	3	0	None	Yes	Beam radiation	Dead (attributable to this cancer dx)	Alive or dead due to cancer	4
3536978	81 years	80-84 years	Female	Non-Hispanic Black	One primary only	C21.1-Anal canal	Positive histology	8720/3: Malignant melanoma, NOS	Distant	3	0	0	60	None	Yes	None/Unknown	Dead (attributable to this cancer dx)	Alive or dead due to cancer	25
3542641	74 years	70-74 years	Male	Non-Hispanic White	One primary only	C21.0-Anus, NOS	Positive histology	8721/3: Nodular melanoma	Localized	3	3	0	20	4 or more regional lymph nodes removed	No/Unknown	Beam radiation	Dead (attributable to this cancer dx)	Alive or dead due to cancer	12
3967758	82 years	80-84 years	Female	Non-Hispanic White	One primary only	C21.1-Anal canal	Positive histology	8720/3: Malignant melanoma, NOS	Regional	3	0	0	27	None	No/Unknown	None/Unknown	Dead (attributable to this cancer dx)	Alive or dead due to cancer	6
3996679	60 years	60-64 years	Male	Non-Hispanic White	One primary only	C17.9-Small intestine, NOS	Positive histology	8720/3: Malignant melanoma, NOS	Distant	3	3	3	30	4 or more regional lymph nodes removed	Yes	None/Unknown	Dead (attributable to this cancer dx)	Alive or dead due to cancer	10
4026365	65 years	65-69 years	Female	Non-Hispanic White	One primary only	C20.9-Rectum, NOS	Positive histology	8720/3: Malignant melanoma, NOS	Distant	0	0	3	0	None	Yes	None/Unknown	Dead (attributable to this cancer dx)	Alive or dead due to cancer	4
4045521	77 years	75-79 years	Male	Non-Hispanic White	One primary only	C21.8-Overlapping lesion of rectum, anus, and anal canal	Positive histology	8720/3: Malignant melanoma, NOS	Regional	3	0	0	27	None	Yes	None/Unknown	Dead (attributable to this cancer dx)	Alive or dead due to cancer	17
4063075	54 years	50-54 years	Male	Non-Hispanic White	One primary only	C21.8-Overlapping lesion of rectum, anus, and anal canal	Positive histology	8720/3: Malignant melanoma, NOS	Distant	0	0	0	0	None	Yes	None/Unknown	Dead (attributable to this cancer dx)	Alive or dead due to cancer	6
4088704	84 years	80-84 years	Male	Non-Hispanic White	One primary only	C20.9-Rectum, NOS	Positive histology	8720/3: Malignant melanoma, NOS	Distant	0	0	0	0	None	No/Unknown	None/Unknown	Dead (attributable to this cancer dx)	Alive or dead due to cancer	10
4560969	65 years	65-69 years	Female	Non-Hispanic White	One primary only	C21.1-Anal canal	Positive histology	8720/3: Malignant melanoma, NOS	Distant	3	0	0	20	None	No/Unknown	None/Unknown	Dead (attributable to this cancer dx)	Alive or dead due to cancer	24
4562406	85+ years	85+ years	Female	Non-Hispanic White	One primary only	C20.9-Rectum, NOS	Positive histology	8720/3: Malignant melanoma, NOS	Distant	1	0	0	0	None	No/Unknown	None/Unknown	Dead (attributable to this cancer dx)	Alive or dead due to cancer	0
4587357	66 years	65-69 years	Female	Non-Hispanic White	One primary only	C21.1-Anal canal	Positive histology	8720/3: Malignant melanoma, NOS	Distant	1	0	0	27	None	No/Unknown	None/Unknown	Dead (attributable to this cancer dx)	Alive or dead due to cancer	5
4629488	69 years	65-69 years	Female	Non-Hispanic White	One primary only	C20.9-Rectum, NOS	Positive histology	8720/3: Malignant melanoma, NOS	Distant	Blank(s)	Blank(s)	Blank(s)	0	None	No/Unknown	None/Unknown	Dead (attributable to this cancer dx)	Alive or dead due to cancer	0
4638567	85+ years	85+ years	Male	Non-Hispanic White	One primary only	C20.9-Rectum, NOS	Positive histology	8720/3: Malignant melanoma, NOS	Distant	Blank(s)	Blank(s)	Blank(s)	0	None	No/Unknown	Beam radiation	Dead (attributable to this cancer dx)	Alive or dead due to cancer	1
4643011	85+ years	85+ years	Female	Non-Hispanic White	One primary only	C20.9-Rectum, NOS	Positive histology	8720/3: Malignant melanoma, NOS	Regional	Blank(s)	Blank(s)	Blank(s)	0	None	No/Unknown	None/Unknown	Dead (attributable to this cancer dx)	Alive or dead due to cancer	3
5213775	61 years	60-64 years	Male	Non-Hispanic White	One primary only	C15.4-Middle third of esophagus	Positive histology	8720/3: Malignant melanoma, NOS	Blank(s)	Blank(s)	Blank(s)	Blank(s)	Blank(s)	Blank(s)	No/Unknown	Beam radiation	Dead (attributable to this cancer dx)	Alive or dead due to cancer	103
5241492	74 years	70-74 years	Female	Non-Hispanic White	One primary only	C15.5-Lower third of esophagus	Positive histology	8720/3: Malignant melanoma, NOS	Blank(s)	Blank(s)	Blank(s)	Blank(s)	Blank(s)	Blank(s)	No/Unknown	None/Unknown	Dead (attributable to this cancer dx)	Alive or dead due to cancer	6
5244423	41 years	40-44 years	Female	Non-Hispanic White	One primary only	C21.0-Anus, NOS	Positive histology	8771/3: Epithelioid cell melanoma	Blank(s)	Blank(s)	Blank(s)	Blank(s)	Blank(s)	Blank(s)	No/Unknown	None/Unknown	Dead (attributable to this cancer dx)	Alive or dead due to cancer	8
5249454	57 years	55-59 years	Male	Non-Hispanic White	One primary only	C15.5-Lower third of esophagus	Positive histology	8720/3: Malignant melanoma, NOS	Blank(s)	Blank(s)	Blank(s)	Blank(s)	Blank(s)	Blank(s)	No/Unknown	Beam radiation	Dead (attributable to this cancer dx)	Alive or dead due to cancer	4
5761549	64 years	60-64 years	Male	Non-Hispanic White	One primary only	C20.9-Rectum, NOS	Positive histology	8720/3: Malignant melanoma, NOS	Blank(s)	Blank(s)	Blank(s)	Blank(s)	Blank(s)	Blank(s)	Yes	Beam radiation	Dead (attributable to this cancer dx)	Alive or dead due to cancer	1
5778409	82 years	80-84 years	Female	Non-Hispanic White	One primary only	C21.8-Overlapping lesion of rectum, anus, and anal canal	Positive histology	8772/3: Spindle cell melanoma, NOS	Blank(s)	Blank(s)	Blank(s)	Blank(s)	Blank(s)	Blank(s)	No/Unknown	None/Unknown	Dead (attributable to this cancer dx)	Alive or dead due to cancer	14
5796921	77 years	75-79 years	Female	Non-Hispanic White	One primary only	C20.9-Rectum, NOS	Positive histology	8720/3: Malignant melanoma, NOS	Blank(s)	Blank(s)	Blank(s)	Blank(s)	Blank(s)	Blank(s)	No/Unknown	None/Unknown	Dead (attributable to this cancer dx)	Alive or dead due to cancer	12
6225819	85+ years	85+ years	Female	Non-Hispanic White	One primary only	C15.3-Upper third of esophagus	Positive histology	8720/3: Malignant melanoma, NOS	Blank(s)	Blank(s)	Blank(s)	Blank(s)	Blank(s)	Blank(s)	No/Unknown	None/Unknown	Dead (attributable to this cancer dx)	Alive or dead due to cancer	9
6228671	67 years	65-69 years	Female	Hispanic (All Races)	One primary only	C21.8-Overlapping lesion of rectum, anus, and anal canal	Positive histology	8720/3: Malignant melanoma, NOS	Blank(s)	Blank(s)	Blank(s)	Blank(s)	Blank(s)	Blank(s)	No/Unknown	None/Unknown	Dead (attributable to this cancer dx)	Alive or dead due to cancer	145
6305483	68 years	65-69 years	Female	Non-Hispanic White	One primary only	C21.8-Overlapping lesion of rectum, anus, and anal canal	Positive histology	8720/3: Malignant melanoma, NOS	Blank(s)	Blank(s)	Blank(s)	Blank(s)	Blank(s)	Blank(s)	No/Unknown	Combination of beam with implants or isotopes	Dead (attributable to this cancer dx)	Alive or dead due to cancer	8
6308333	44 years	40-44 years	Male	Non-Hispanic White	One primary only	C16.9-Stomach, NOS	Positive histology	8720/3: Malignant melanoma, NOS	Blank(s)	Blank(s)	Blank(s)	Blank(s)	Blank(s)	Blank(s)	No/Unknown	None/Unknown	Dead (attributable to this cancer dx)	Alive or dead due to cancer	12
6337488	60 years	60-64 years	Female	Non-Hispanic White	One primary only	C21.1-Anal canal	Positive histology	8720/3: Malignant melanoma, NOS	Blank(s)	Blank(s)	Blank(s)	Blank(s)	Blank(s)	Blank(s)	No/Unknown	None/Unknown	Dead (attributable to this cancer dx)	Alive or dead due to cancer	15
6747179	58 years	55-59 years	Female	Non-Hispanic White	One primary only	C15.9-Esophagus, NOS	Positive histology	8720/3: Malignant melanoma, NOS	Blank(s)	Blank(s)	Blank(s)	Blank(s)	Blank(s)	Blank(s)	Yes	None/Unknown	Dead (attributable to this cancer dx)	Alive or dead due to cancer	6
6753194	85+ years	85+ years	Female	Non-Hispanic White	One primary only	C20.9-Rectum, NOS	Positive histology	8720/3: Malignant melanoma, NOS	Blank(s)	Blank(s)	Blank(s)	Blank(s)	Blank(s)	Blank(s)	No/Unknown	None/Unknown	Dead (attributable to this cancer dx)	Alive or dead due to cancer	5
6803969	78 years	75-79 years	Female	Non-Hispanic White	One primary only	C15.5-Lower third of esophagus	Positive histology	8720/3: Malignant melanoma, NOS	Blank(s)	Blank(s)	Blank(s)	Blank(s)	Blank(s)	Blank(s)	No/Unknown	None/Unknown	Dead (attributable to this cancer dx)	Alive or dead due to cancer	6
6819393	75 years	75-79 years	Female	Non-Hispanic White	One primary only	C20.9-Rectum, NOS	Positive histology	8772/3: Spindle cell melanoma, NOS	Blank(s)	Blank(s)	Blank(s)	Blank(s)	Blank(s)	Blank(s)	No/Unknown	None/Unknown	Dead (attributable to this cancer dx)	Alive or dead due to cancer	33
6878881	77 years	75-79 years	Female	Non-Hispanic White	One primary only	C21.0-Anus, NOS	Positive histology	8720/3: Malignant melanoma, NOS	Blank(s)	Blank(s)	Blank(s)	Blank(s)	Blank(s)	Blank(s)	No/Unknown	Beam radiation	Dead (attributable to this cancer dx)	Alive or dead due to cancer	7
7369110	79 years	75-79 years	Male	Non-Hispanic White	One primary only	C21.0-Anus, NOS	Positive histology	8720/3: Malignant melanoma, NOS	Regional	Blank(s)	Blank(s)	Blank(s)	27	Blank(s)	No/Unknown	None/Unknown	Dead (attributable to this cancer dx)	Alive or dead due to cancer	10
7421812	50 years	50-54 years	Female	Hispanic (All Races)	One primary only	C20.9-Rectum, NOS	Positive histology	8720/3: Malignant melanoma, NOS	Regional	Blank(s)	Blank(s)	Blank(s)	50	Blank(s)	No/Unknown	None/Unknown	Dead (attributable to this cancer dx)	Alive or dead due to cancer	39
7853099	72 years	70-74 years	Male	Non-Hispanic White	One primary only	C20.9-Rectum, NOS	Positive histology	8720/3: Malignant melanoma, NOS	Localized	Blank(s)	Blank(s)	Blank(s)	26	Blank(s)	No/Unknown	None/Unknown	Dead (attributable to this cancer dx)	Alive or dead due to cancer	24
7865770	59 years	55-59 years	Male	Non-Hispanic White	One primary only	C20.9-Rectum, NOS	Positive histology	8720/3: Malignant melanoma, NOS	Regional	Blank(s)	Blank(s)	Blank(s)	50	Blank(s)	No/Unknown	None/Unknown	Dead (attributable to this cancer dx)	Alive or dead due to cancer	12
7908628	67 years	65-69 years	Female	Non-Hispanic White	One primary only	C20.9-Rectum, NOS	Positive histology	8720/3: Malignant melanoma, NOS	Localized	Blank(s)	Blank(s)	Blank(s)	20	Blank(s)	No/Unknown	None/Unknown	Dead (attributable to this cancer dx)	Alive or dead due to cancer	17
7963760	85+ years	85+ years	Female	Non-Hispanic White	One primary only	C21.8-Overlapping lesion of rectum, anus, and anal canal	Positive histology	8720/3: Malignant melanoma, NOS	Regional	1	0	0	0	None	No/Unknown	None/Unknown	Dead (attributable to this cancer dx)	Alive or dead due to cancer	4
8403327	85+ years	85+ years	Male	Hispanic (All Races)	One primary only	C20.9-Rectum, NOS	Positive histology	8720/3: Malignant melanoma, NOS	Unknown/unstaged	1	0	0	0	None	Yes	Beam radiation	Dead (attributable to this cancer dx)	Alive or dead due to cancer	14
8412746	52 years	50-54 years	Male	Non-Hispanic White	One primary only	C20.9-Rectum, NOS	Positive histology	8721/3: Nodular melanoma	Localized	3	0	0	27	None	No/Unknown	None/Unknown	Dead (attributable to this cancer dx)	Alive or dead due to cancer	11
8921269	49 years	45-49 years	Male	Non-Hispanic Black	1st of 2 or more primaries	C21.8-Overlapping lesion of rectum, anus, and anal canal	Positive histology	8720/3: Malignant melanoma, NOS	Distant	3	0	0	26	None	Yes	Beam radiation	Dead (attributable to this cancer dx)	Alive or dead due to cancer	2
8998363	81 years	80-84 years	Female	Hispanic (All Races)	One primary only	C20.9-Rectum, NOS	Positive histology	8720/3: Malignant melanoma, NOS	Distant	0	0	0	0	None	No/Unknown	None/Unknown	Dead (attributable to this cancer dx)	Alive or dead due to cancer	0
9038913	67 years	65-69 years	Male	Non-Hispanic White	One primary only	C20.9-Rectum, NOS	Positive histology	8721/3: Nodular melanoma	Localized	3	3	0	50	4 or more regional lymph nodes removed	No/Unknown	None/Unknown	Dead (attributable to this cancer dx)	Alive or dead due to cancer	23
9069381	85+ years	85+ years	Female	Non-Hispanic White	One primary only	C21.1-Anal canal	Positive histology	8720/3: Malignant melanoma, NOS	Distant	3	0	3	27	None	No/Unknown	None/Unknown	Dead (attributable to this cancer dx)	Alive or dead due to cancer	6
9467148	78 years	75-79 years	Female	Non-Hispanic White	One primary only	C20.9-Rectum, NOS	Positive histology	8720/3: Malignant melanoma, NOS	Distant	1	0	0	0	None	No/Unknown	None/Unknown	Dead (attributable to this cancer dx)	Alive or dead due to cancer	1
9488119	69 years	65-69 years	Male	Non-Hispanic White	One primary only	C21.0-Anus, NOS	Positive histology	8720/3: Malignant melanoma, NOS	Localized	3	0	0	27	None	No/Unknown	None/Unknown	Dead (attributable to this cancer dx)	Alive or dead due to cancer	26
10582773	81 years	80-84 years	Female	Non-Hispanic White	1st of 2 or more primaries	C21.8-Overlapping lesion of rectum, anus, and anal canal	Positive histology	8720/3: Malignant melanoma, NOS	Blank(s)	Blank(s)	Blank(s)	Blank(s)	Blank(s)	Blank(s)	No/Unknown	None/Unknown	Dead (attributable to this cancer dx)	Alive or dead due to cancer	18
10601908	31 years	30-34 years	Male	Non-Hispanic White	One primary only	C15.9-Esophagus, NOS	Positive histology	8720/3: Malignant melanoma, NOS	Blank(s)	Blank(s)	Blank(s)	Blank(s)	Blank(s)	Blank(s)	Yes	Beam radiation	Dead (attributable to this cancer dx)	Alive or dead due to cancer	3
10622210	54 years	50-54 years	Male	Non-Hispanic Black	One primary only	C20.9-Rectum, NOS	Positive histology	8720/3: Malignant melanoma, NOS	Blank(s)	Blank(s)	Blank(s)	Blank(s)	Blank(s)	Blank(s)	No/Unknown	None/Unknown	Dead (attributable to this cancer dx)	Alive or dead due to cancer	0
10656384	62 years	60-64 years	Female	Non-Hispanic White	One primary only	C21.8-Overlapping lesion of rectum, anus, and anal canal	Positive histology	8720/3: Malignant melanoma, NOS	Blank(s)	Blank(s)	Blank(s)	Blank(s)	Blank(s)	Blank(s)	Yes	None/Unknown	Dead (attributable to this cancer dx)	Alive or dead due to cancer	8
10698655	80 years	80-84 years	Female	Non-Hispanic White	One primary only	C20.9-Rectum, NOS	Positive histology	8720/3: Malignant melanoma, NOS	Blank(s)	Blank(s)	Blank(s)	Blank(s)	Blank(s)	Blank(s)	Yes	None/Unknown	Dead (attributable to this cancer dx)	Alive or dead due to cancer	18
11159705	72 years	70-74 years	Female	Non-Hispanic White	One primary only	C21.8-Overlapping lesion of rectum, anus, and anal canal	Positive histology	8730/3: Amelanotic melanoma	Blank(s)	Blank(s)	Blank(s)	Blank(s)	Blank(s)	Blank(s)	No/Unknown	None/Unknown	Dead (attributable to this cancer dx)	Alive or dead due to cancer	6
11165119	80 years	80-84 years	Female	Non-Hispanic White	One primary only	C21.8-Overlapping lesion of rectum, anus, and anal canal	Positive histology	8720/3: Malignant melanoma, NOS	Blank(s)	Blank(s)	Blank(s)	Blank(s)	Blank(s)	Blank(s)	No/Unknown	None/Unknown	Dead (attributable to this cancer dx)	Alive or dead due to cancer	11
11168467	43 years	40-44 years	Male	Non-Hispanic White	One primary only	C21.0-Anus, NOS	Positive histology	8720/3: Malignant melanoma, NOS	Blank(s)	Blank(s)	Blank(s)	Blank(s)	Blank(s)	Blank(s)	Yes	None/Unknown	Dead (attributable to this cancer dx)	Alive or dead due to cancer	31
11211799	72 years	70-74 years	Male	Non-Hispanic White	One primary only	C21.0-Anus, NOS	Positive histology	8720/3: Malignant melanoma, NOS	Blank(s)	Blank(s)	Blank(s)	Blank(s)	Blank(s)	Blank(s)	No/Unknown	None/Unknown	Dead (attributable to this cancer dx)	Alive or dead due to cancer	42
11215519	75 years	75-79 years	Male	Non-Hispanic Black	One primary only	C21.1-Anal canal	Positive histology	8720/3: Malignant melanoma, NOS	Blank(s)	Blank(s)	Blank(s)	Blank(s)	Blank(s)	Blank(s)	No/Unknown	None/Unknown	Dead (attributable to this cancer dx)	Alive or dead due to cancer	18
11229967	56 years	55-59 years	Female	Non-Hispanic Black	One primary only	C20.9-Rectum, NOS	Positive histology	8720/3: Malignant melanoma, NOS	Blank(s)	Blank(s)	Blank(s)	Blank(s)	Blank(s)	Blank(s)	Yes	Beam radiation	Dead (attributable to this cancer dx)	Alive or dead due to cancer	18
11243534	74 years	70-74 years	Female	Non-Hispanic White	One primary only	C21.8-Overlapping lesion of rectum, anus, and anal canal	Positive histology	8720/3: Malignant melanoma, NOS	Blank(s)	Blank(s)	Blank(s)	Blank(s)	Blank(s)	Blank(s)	No/Unknown	None/Unknown	Dead (attributable to this cancer dx)	Alive or dead due to cancer	19
11772328	81 years	80-84 years	Female	Non-Hispanic Black	One primary only	C16.9-Stomach, NOS	Positive microscopic confirm, method not specified	8720/3: Malignant melanoma, NOS	Blank(s)	Blank(s)	Blank(s)	Blank(s)	Blank(s)	Blank(s)	No/Unknown	None/Unknown	Dead (attributable to this cancer dx)	Alive or dead due to cancer	6
12803799	49 years	45-49 years	Female	Non-Hispanic White	One primary only	C21.0-Anus, NOS	Positive histology	8720/3: Malignant melanoma, NOS	Blank(s)	Blank(s)	Blank(s)	Blank(s)	Blank(s)	Blank(s)	No/Unknown	None/Unknown	Dead (attributable to this cancer dx)	Alive or dead due to cancer	7
12864671	84 years	80-84 years	Female	Non-Hispanic White	One primary only	C21.1-Anal canal	Positive histology	8720/3: Malignant melanoma, NOS	Localized	Blank(s)	Blank(s)	Blank(s)	0	Blank(s)	No/Unknown	None/Unknown	Dead (attributable to this cancer dx)	Alive or dead due to cancer	1
12879936	75 years	75-79 years	Female	Non-Hispanic White	One primary only	C20.9-Rectum, NOS	Positive histology	8720/3: Malignant melanoma, NOS	Localized	Blank(s)	Blank(s)	Blank(s)	27	Blank(s)	No/Unknown	Beam radiation	Dead (attributable to this cancer dx)	Alive or dead due to cancer	49
12883573	60 years	60-64 years	Female	Non-Hispanic White	One primary only	C21.1-Anal canal	Positive histology	8744/3: Acral lentiginous melanoma, malignant	Localized	Blank(s)	Blank(s)	Blank(s)	60	Blank(s)	No/Unknown	Recommended, unknown if administered	Dead (attributable to this cancer dx)	Alive or dead due to cancer	32
12926333	85+ years	85+ years	Female	Non-Hispanic White	One primary only	C20.9-Rectum, NOS	Positive histology	8720/3: Malignant melanoma, NOS	Unknown/unstaged	Blank(s)	Blank(s)	Blank(s)	80	Blank(s)	No/Unknown	None/Unknown	Dead (attributable to this cancer dx)	Alive or dead due to cancer	13
12935864	65 years	65-69 years	Male	Non-Hispanic White	1st of 2 or more primaries	C20.9-Rectum, NOS	Positive histology	8730/3: Amelanotic melanoma	Regional	Blank(s)	Blank(s)	Blank(s)	30	Blank(s)	No/Unknown	None/Unknown	Dead (attributable to this cancer dx)	Alive or dead due to cancer	192
12941697	53 years	50-54 years	Female	Non-Hispanic White	One primary only	C21.8-Overlapping lesion of rectum, anus, and anal canal	Positive histology	8720/3: Malignant melanoma, NOS	Distant	Blank(s)	Blank(s)	Blank(s)	27	Blank(s)	Yes	None/Unknown	Dead (attributable to this cancer dx)	Alive or dead due to cancer	6
13422817	79 years	75-79 years	Female	Non-Hispanic White	One primary only	C20.9-Rectum, NOS	Positive histology	8720/3: Malignant melanoma, NOS	Regional	Blank(s)	Blank(s)	Blank(s)	20	None	No/Unknown	None/Unknown	Dead (attributable to this cancer dx)	Alive or dead due to cancer	2
13469443	85+ years	85+ years	Female	Non-Hispanic White	One primary only	C15.9-Esophagus, NOS	Positive histology	8720/3: Malignant melanoma, NOS	Distant	0	0	0	0	None	No/Unknown	None/Unknown	Dead (attributable to this cancer dx)	Alive or dead due to cancer	0
13471554	60 years	60-64 years	Male	Non-Hispanic White	One primary only	C17.0-Duodenum	Positive histology	8720/3: Malignant melanoma, NOS	Distant	9	9	3	0	None	No/Unknown	Beam radiation	Dead (attributable to this cancer dx)	Alive or dead due to cancer	3
13474210	39 years	35-39 years	Female	Non-Hispanic White	One primary only	C21.1-Anal canal	Positive histology	8720/3: Malignant melanoma, NOS	Distant	3	0	0	27	None	Yes	None/Unknown	Dead (attributable to this cancer dx)	Alive or dead due to cancer	3
13493981	47 years	45-49 years	Male	Non-Hispanic White	One primary only	C21.1-Anal canal	Positive histology	8720/3: Malignant melanoma, NOS	Regional	3	3	0	62	4 or more regional lymph nodes removed	No/Unknown	None/Unknown	Dead (attributable to this cancer dx)	Alive or dead due to cancer	12
13927072	42 years	40-44 years	Female	Non-Hispanic White	One primary only	C18.2-Ascending colon	Positive histology	8720/3: Malignant melanoma, NOS	Regional	3	0	0	30	None	No/Unknown	None/Unknown	Dead (attributable to this cancer dx)	Alive or dead due to cancer	19
13935549	80 years	80-84 years	Female	Non-Hispanic White	One primary only	C21.0-Anus, NOS	Positive histology	8720/3: Malignant melanoma, NOS	Regional	3	0	0	27	None	Yes	None/Unknown	Dead (attributable to this cancer dx)	Alive or dead due to cancer	20
13974909	65 years	65-69 years	Female	Non-Hispanic White	One primary only	C20.9-Rectum, NOS	Positive histology	8720/3: Malignant melanoma, NOS	Distant	3	0	3	20	None	Yes	Beam radiation	Dead (attributable to this cancer dx)	Alive or dead due to cancer	7
13983877	75 years	75-79 years	Male	Non-Hispanic White	One primary only	C20.9-Rectum, NOS	Positive histology	8720/3: Malignant melanoma, NOS	Distant	3	9	0	27	None	Yes	None/Unknown	Dead (attributable to this cancer dx)	Alive or dead due to cancer	4
14021699	81 years	80-84 years	Male	Non-Hispanic White	One primary only	C21.8-Overlapping lesion of rectum, anus, and anal canal	Positive histology	8720/3: Malignant melanoma, NOS	Localized	3	0	0	27	None	No/Unknown	None/Unknown	Dead (attributable to this cancer dx)	Alive or dead due to cancer	17
14029415	64 years	60-64 years	Male	Non-Hispanic White	One primary only	C21.0-Anus, NOS	Positive histology	8720/3: Malignant melanoma, NOS	Localized	3	0	0	20	None	No/Unknown	None/Unknown	Dead (attributable to this cancer dx)	Alive or dead due to cancer	15
14050514	62 years	60-64 years	Male	Non-Hispanic White	One primary only	C21.1-Anal canal	Positive histology	8720/3: Malignant melanoma, NOS	Distant	9	9	9	27	None	Yes	Beam radiation	Dead (attributable to this cancer dx)	Alive or dead due to cancer	10
14052259	71 years	70-74 years	Male	Non-Hispanic White	One primary only	C20.9-Rectum, NOS	Positive histology	8720/3: Malignant melanoma, NOS	Distant	0	0	0	0	None	No/Unknown	Beam radiation	Dead (attributable to this cancer dx)	Alive or dead due to cancer	2
14055171	59 years	55-59 years	Female	Non-Hispanic Black	One primary only	C20.9-Rectum, NOS	Positive histology	8720/3: Malignant melanoma, NOS	Distant	1	0	0	0	None	Yes	None/Unknown	Dead (attributable to this cancer dx)	Alive or dead due to cancer	29
14066313	77 years	75-79 years	Female	Hispanic (All Races)	One primary only	C21.0-Anus, NOS	Positive histology	8721/3: Nodular melanoma	Distant	3	0	3	20	None	No/Unknown	None/Unknown	Dead (attributable to this cancer dx)	Alive or dead due to cancer	1
14077895	34 years	30-34 years	Female	Non-Hispanic White	One primary only	C20.9-Rectum, NOS	Positive histology	8720/3: Malignant melanoma, NOS	Distant	1	1	3	20	Biopsy or aspiration of regional lymph node, NOS	Yes	None/Unknown	Dead (attributable to this cancer dx)	Alive or dead due to cancer	8
14482291	70 years	70-74 years	Male	Non-Hispanic White	One primary only	C20.9-Rectum, NOS	Positive histology	8720/3: Malignant melanoma, NOS	Unknown/unstaged	1	0	0	0	None	No/Unknown	None/Unknown	Dead (attributable to this cancer dx)	Alive or dead due to cancer	1
14513951	53 years	50-54 years	Female	Non-Hispanic White	One primary only	C21.1-Anal canal	Positive histology	8720/3: Malignant melanoma, NOS	Localized	3	0	0	22	None	No/Unknown	None/Unknown	Dead (attributable to this cancer dx)	Alive or dead due to cancer	19
14570187	54 years	50-54 years	Female	Non-Hispanic White	One primary only	C21.8-Overlapping lesion of rectum, anus, and anal canal	Positive histology	8720/3: Malignant melanoma, NOS	Distant	3	3	0	60	4 or more regional lymph nodes removed	No/Unknown	None/Unknown	Dead (attributable to this cancer dx)	Alive or dead due to cancer	18
14588186	85+ years	85+ years	Female	Non-Hispanic White	One primary only	C20.9-Rectum, NOS	Positive histology	8720/3: Malignant melanoma, NOS	Distant	1	0	0	0	None	No/Unknown	Beam radiation	Dead (attributable to this cancer dx)	Alive or dead due to cancer	3
14609803	83 years	80-84 years	Female	Non-Hispanic White	One primary only	C21.0-Anus, NOS	Positive histology	8720/3: Malignant melanoma, NOS	Distant	0	0	3	20	None	Yes	None/Unknown	Dead (attributable to this cancer dx)	Alive or dead due to cancer	5
14640155	54 years	50-54 years	Male	Non-Hispanic White	One primary only	C20.9-Rectum, NOS	Positive histology	8720/3: Malignant melanoma, NOS	Distant	3	0	0	27	None	No/Unknown	None/Unknown	Dead (attributable to this cancer dx)	Alive or dead due to cancer	18
15041251	85+ years	85+ years	Female	Non-Hispanic White	One primary only	C21.0-Anus, NOS	Positive histology	8720/3: Malignant melanoma, NOS	Regional	3	3	0	0	1 to 3 regional lymph nodes removed	No/Unknown	None/Unknown	Dead (attributable to this cancer dx)	Alive or dead due to cancer	13
15138964	64 years	60-64 years	Male	Non-Hispanic White	One primary only	C25.9-Pancreas, NOS	Positive histology	8720/3: Malignant melanoma, NOS	Distant	Blank(s)	Blank(s)	Blank(s)	0	None	No/Unknown	None/Unknown	Dead (attributable to this cancer dx)	Alive or dead due to cancer	0
15172369	76 years	75-79 years	Male	Non-Hispanic White	One primary only	C21.8-Overlapping lesion of rectum, anus, and anal canal	Positive histology	8720/3: Malignant melanoma, NOS	Regional	Blank(s)	Blank(s)	Blank(s)	60	4 or more regional lymph nodes removed	No/Unknown	None/Unknown	Dead (attributable to this cancer dx)	Alive or dead due to cancer	8
15611701	63 years	60-64 years	Female	Non-Hispanic Asian or Pacific Islander	One primary only	C21.1-Anal canal	Positive histology	8720/3: Malignant melanoma, NOS	Blank(s)	Blank(s)	Blank(s)	Blank(s)	Blank(s)	Blank(s)	Yes	None/Unknown	Dead (attributable to this cancer dx)	Alive or dead due to cancer	42
15701377	81 years	80-84 years	Male	Non-Hispanic Asian or Pacific Islander	One primary only	C20.9-Rectum, NOS	Positive histology	8720/3: Malignant melanoma, NOS	Blank(s)	Blank(s)	Blank(s)	Blank(s)	Blank(s)	Blank(s)	No/Unknown	None/Unknown	Dead (attributable to this cancer dx)	Alive or dead due to cancer	13
15720367	55 years	55-59 years	Female	Non-Hispanic Asian or Pacific Islander	One primary only	C21.1-Anal canal	Positive histology	8772/3: Spindle cell melanoma, NOS	Blank(s)	Blank(s)	Blank(s)	Blank(s)	Blank(s)	Blank(s)	No/Unknown	None/Unknown	Dead (attributable to this cancer dx)	Alive or dead due to cancer	29
16060269	73 years	70-74 years	Female	Non-Hispanic Asian or Pacific Islander	One primary only	C21.1-Anal canal	Positive histology	8720/3: Malignant melanoma, NOS	Blank(s)	Blank(s)	Blank(s)	Blank(s)	Blank(s)	Blank(s)	No/Unknown	None/Unknown	Dead (attributable to this cancer dx)	Alive or dead due to cancer	10
16086989	68 years	65-69 years	Female	Non-Hispanic Asian or Pacific Islander	One primary only	C21.8-Overlapping lesion of rectum, anus, and anal canal	Positive histology	8720/3: Malignant melanoma, NOS	Distant	Blank(s)	Blank(s)	Blank(s)	27	Blank(s)	Yes	None/Unknown	Dead (attributable to this cancer dx)	Alive or dead due to cancer	4
16108653	52 years	50-54 years	Male	Non-Hispanic Asian or Pacific Islander	One primary only	C15.5-Lower third of esophagus	Positive histology	8720/3: Malignant melanoma, NOS	Distant	Blank(s)	Blank(s)	Blank(s)	0	Blank(s)	No/Unknown	Beam radiation	Dead (attributable to this cancer dx)	Alive or dead due to cancer	1
16144384	69 years	65-69 years	Female	Non-Hispanic White	One primary only	C20.9-Rectum, NOS	Positive histology	8720/3: Malignant melanoma, NOS	Distant	1	0	0	0	None	Yes	Beam radiation	Dead (attributable to this cancer dx)	Alive or dead due to cancer	5
16157609	61 years	60-64 years	Female	Hispanic (All Races)	One primary only	C20.9-Rectum, NOS	Positive histology	8721/3: Nodular melanoma	Localized	3	0	0	27	None	No/Unknown	None/Unknown	Dead (attributable to this cancer dx)	Alive or dead due to cancer	40
16161559	55 years	55-59 years	Male	Non-Hispanic White	One primary only	C20.9-Rectum, NOS	Positive histology	8772/3: Spindle cell melanoma, NOS	Localized	3	3	0	50	1 to 3 regional lymph nodes removed	No/Unknown	None/Unknown	Dead (attributable to this cancer dx)	Alive or dead due to cancer	17
16471849	63 years	60-64 years	Male	Non-Hispanic White	One primary only	C21.0-Anus, NOS	Positive histology	8720/3: Malignant melanoma, NOS	Distant	3	9	3	0	None	No/Unknown	None/Unknown	Dead (attributable to this cancer dx)	Alive or dead due to cancer	2
16494801	53 years	50-54 years	Female	Non-Hispanic Asian or Pacific Islander	One primary only	C20.9-Rectum, NOS	Positive histology	8720/3: Malignant melanoma, NOS	Regional	3	3	0	50	4 or more regional lymph nodes removed	No/Unknown	Beam radiation	Dead (attributable to this cancer dx)	Alive or dead due to cancer	31
16514641	72 years	70-74 years	Female	Non-Hispanic Asian or Pacific Islander	One primary only	C21.1-Anal canal	Positive histology	8721/3: Nodular melanoma	Regional	3	3	0	60	4 or more regional lymph nodes removed	No/Unknown	None/Unknown	Dead (attributable to this cancer dx)	Alive or dead due to cancer	5
16514824	85+ years	85+ years	Female	Non-Hispanic White	One primary only	C24.1-Ampulla of Vater	Positive histology	8720/3: Malignant melanoma, NOS	Blank(s)	9	9	9	99	Unknown or not applicable	No/Unknown	None/Unknown	Dead (attributable to this cancer dx)	Alive or dead due to cancer	19
16538893	80 years	80-84 years	Female	Non-Hispanic Asian or Pacific Islander	One primary only	C21.0-Anus, NOS	Positive histology	8721/3: Nodular melanoma	Distant	3	0	0	27	None	Yes	Beam radiation	Dead (attributable to this cancer dx)	Alive or dead due to cancer	14
16548401	59 years	55-59 years	Female	Non-Hispanic White	One primary only	C21.1-Anal canal	Positive histology	8746/3: Mucosal lentiginous melanoma	Localized	1	9	9	0	None	No/Unknown	None/Unknown	Dead (attributable to this cancer dx)	Alive or dead due to cancer	8
16974598	64 years	60-64 years	Female	Non-Hispanic White	One primary only	C21.8-Overlapping lesion of rectum, anus, and anal canal	Positive histology	8720/3: Malignant melanoma, NOS	Blank(s)	Blank(s)	Blank(s)	Blank(s)	Blank(s)	Blank(s)	No/Unknown	Recommended, unknown if administered	Dead (attributable to this cancer dx)	Alive or dead due to cancer	4
16990036	31 years	30-34 years	Male	Non-Hispanic White	One primary only	C23.9-Gallbladder	Positive histology	8720/3: Malignant melanoma, NOS	Blank(s)	Blank(s)	Blank(s)	Blank(s)	Blank(s)	Blank(s)	No/Unknown	None/Unknown	Dead (attributable to this cancer dx)	Alive or dead due to cancer	11
17425199	70 years	70-74 years	Female	Non-Hispanic White	One primary only	C20.9-Rectum, NOS	Positive histology	8720/3: Malignant melanoma, NOS	Blank(s)	Blank(s)	Blank(s)	Blank(s)	Blank(s)	Blank(s)	No/Unknown	None/Unknown	Dead (attributable to this cancer dx)	Alive or dead due to cancer	10
18032996	85+ years	85+ years	Female	Non-Hispanic White	One primary only	C21.1-Anal canal	Positive histology	8720/3: Malignant melanoma, NOS	Blank(s)	Blank(s)	Blank(s)	Blank(s)	Blank(s)	Blank(s)	No/Unknown	None/Unknown	Dead (attributable to this cancer dx)	Alive or dead due to cancer	2
18051779	51 years	50-54 years	Female	Non-Hispanic White	One primary only	C21.1-Anal canal	Positive histology	8720/3: Malignant melanoma, NOS	Blank(s)	Blank(s)	Blank(s)	Blank(s)	Blank(s)	Blank(s)	No/Unknown	None/Unknown	Dead (attributable to this cancer dx)	Alive or dead due to cancer	17
18084594	85+ years	85+ years	Male	Non-Hispanic White	One primary only	C21.8-Overlapping lesion of rectum, anus, and anal canal	Positive histology	8720/3: Malignant melanoma, NOS	Blank(s)	Blank(s)	Blank(s)	Blank(s)	Blank(s)	Blank(s)	No/Unknown	None/Unknown	Dead (attributable to this cancer dx)	Alive or dead due to cancer	18
18480400	71 years	70-74 years	Female	Non-Hispanic White	One primary only	C21.8-Overlapping lesion of rectum, anus, and anal canal	Positive histology	8720/3: Malignant melanoma, NOS	Blank(s)	Blank(s)	Blank(s)	Blank(s)	Blank(s)	Blank(s)	No/Unknown	None/Unknown	Dead (attributable to this cancer dx)	Alive or dead due to cancer	96
18516516	46 years	45-49 years	Male	Non-Hispanic White	One primary only	C21.8-Overlapping lesion of rectum, anus, and anal canal	Positive histology	8730/3: Amelanotic melanoma	Blank(s)	Blank(s)	Blank(s)	Blank(s)	Blank(s)	Blank(s)	No/Unknown	None/Unknown	Dead (attributable to this cancer dx)	Alive or dead due to cancer	12
18596938	76 years	75-79 years	Female	Non-Hispanic White	One primary only	C20.9-Rectum, NOS	Positive histology	8720/3: Malignant melanoma, NOS	Blank(s)	Blank(s)	Blank(s)	Blank(s)	Blank(s)	Blank(s)	No/Unknown	Beam radiation	Dead (attributable to this cancer dx)	Alive or dead due to cancer	16
18613653	43 years	40-44 years	Male	Non-Hispanic White	One primary only	C17.1-Jejunum	Positive histology	8730/3: Amelanotic melanoma	Blank(s)	Blank(s)	Blank(s)	Blank(s)	Blank(s)	Blank(s)	No/Unknown	None/Unknown	Dead (attributable to this cancer dx)	Alive or dead due to cancer	11
19005239	81 years	80-84 years	Female	Non-Hispanic White	One primary only	C15.4-Middle third of esophagus	Positive histology	8720/3: Malignant melanoma, NOS	Blank(s)	Blank(s)	Blank(s)	Blank(s)	Blank(s)	Blank(s)	No/Unknown	None/Unknown	Dead (attributable to this cancer dx)	Alive or dead due to cancer	21
19010301	85+ years	85+ years	Female	Non-Hispanic White	One primary only	C15.4-Middle third of esophagus	Positive histology	8720/3: Malignant melanoma, NOS	Blank(s)	Blank(s)	Blank(s)	Blank(s)	Blank(s)	Blank(s)	No/Unknown	None/Unknown	Dead (attributable to this cancer dx)	Alive or dead due to cancer	11
19021380	65 years	65-69 years	Male	Non-Hispanic White	One primary only	C20.9-Rectum, NOS	Positive histology	8720/3: Malignant melanoma, NOS	Unknown/unstaged	Blank(s)	Blank(s)	Blank(s)	50	Blank(s)	No/Unknown	Beam radiation	Dead (attributable to this cancer dx)	Alive or dead due to cancer	5
19039450	63 years	60-64 years	Female	Non-Hispanic White	One primary only	C21.8-Overlapping lesion of rectum, anus, and anal canal	Positive histology	8721/3: Nodular melanoma	Distant	Blank(s)	Blank(s)	Blank(s)	60	Blank(s)	No/Unknown	None/Unknown	Dead (attributable to this cancer dx)	Alive or dead due to cancer	13
19069051	85+ years	85+ years	Female	Non-Hispanic White	One primary only	C21.0-Anus, NOS	Positive histology	8720/3: Malignant melanoma, NOS	Regional	Blank(s)	Blank(s)	Blank(s)	27	Blank(s)	No/Unknown	None/Unknown	Dead (attributable to this cancer dx)	Alive or dead due to cancer	71
19083967	68 years	65-69 years	Female	Non-Hispanic White	One primary only	C20.9-Rectum, NOS	Positive histology	8720/3: Malignant melanoma, NOS	Unknown/unstaged	Blank(s)	Blank(s)	Blank(s)	27	Blank(s)	No/Unknown	None/Unknown	Dead (attributable to this cancer dx)	Alive or dead due to cancer	22
19084795	69 years	65-69 years	Female	Non-Hispanic White	One primary only	C20.9-Rectum, NOS	Positive histology	8720/3: Malignant melanoma, NOS	Localized	Blank(s)	Blank(s)	Blank(s)	50	Blank(s)	No/Unknown	None/Unknown	Dead (attributable to this cancer dx)	Alive or dead due to cancer	13
19141734	75 years	75-79 years	Female	Non-Hispanic White	One primary only	C21.1-Anal canal	Positive histology	8720/3: Malignant melanoma, NOS	Regional	Blank(s)	Blank(s)	Blank(s)	60	Blank(s)	No/Unknown	None/Unknown	Dead (attributable to this cancer dx)	Alive or dead due to cancer	22
19146478	79 years	75-79 years	Female	Non-Hispanic White	One primary only	C21.1-Anal canal	Positive histology	8720/3: Malignant melanoma, NOS	Unknown/unstaged	Blank(s)	Blank(s)	Blank(s)	26	Blank(s)	No/Unknown	None/Unknown	Dead (attributable to this cancer dx)	Alive or dead due to cancer	17
19582199	66 years	65-69 years	Female	Non-Hispanic White	One primary only	C20.9-Rectum, NOS	Positive histology	8720/3: Malignant melanoma, NOS	Localized	Blank(s)	Blank(s)	Blank(s)	27	None	No/Unknown	None/Unknown	Dead (attributable to this cancer dx)	Alive or dead due to cancer	11
19583193	71 years	70-74 years	Male	Non-Hispanic White	One primary only	C21.0-Anus, NOS	Positive histology	8720/3: Malignant melanoma, NOS	Regional	Blank(s)	Blank(s)	Blank(s)	60	1 to 3 regional lymph nodes removed	No/Unknown	None/Unknown	Dead (attributable to this cancer dx)	Alive or dead due to cancer	6
20120863	78 years	75-79 years	Female	Non-Hispanic White	One primary only	C21.0-Anus, NOS	Positive histology	8720/3: Malignant melanoma, NOS	Distant	3	3	0	60	4 or more regional lymph nodes removed	No/Unknown	None/Unknown	Dead (attributable to this cancer dx)	Alive or dead due to cancer	3
20143856	52 years	50-54 years	Male	Non-Hispanic White	One primary only	C20.9-Rectum, NOS	Positive histology	8720/3: Malignant melanoma, NOS	Distant	0	0	0	0	None	Yes	Beam radiation	Dead (attributable to this cancer dx)	Alive or dead due to cancer	5
20176726	78 years	75-79 years	Female	Non-Hispanic White	One primary only	C15.4-Middle third of esophagus	Positive histology	8720/3: Malignant melanoma, NOS	Regional	3	1	0	20	None	Yes	None/Unknown	Dead (attributable to this cancer dx)	Alive or dead due to cancer	32
20662630	74 years	70-74 years	Male	Non-Hispanic White	One primary only	C26.9-Gastrointestinal tract, NOS	Positive histology	8720/3: Malignant melanoma, NOS	Blank(s)	9	9	9	0	Unknown or not applicable	No/Unknown	None/Unknown	Dead (attributable to this cancer dx)	Alive or dead due to cancer	3
21230556	64 years	60-64 years	Female	Hispanic (All Races)	One primary only	C20.9-Rectum, NOS	Positive histology	8730/3: Amelanotic melanoma	Blank(s)	Blank(s)	Blank(s)	Blank(s)	Blank(s)	Blank(s)	No/Unknown	None/Unknown	Dead (attributable to this cancer dx)	Alive or dead due to cancer	11
21556117	78 years	75-79 years	Male	Non-Hispanic White	One primary only	C16.6-Greater curvature of stomach NOS	Positive histology	8720/3: Malignant melanoma, NOS	Blank(s)	Blank(s)	Blank(s)	Blank(s)	Blank(s)	Blank(s)	Yes	None/Unknown	Dead (attributable to this cancer dx)	Alive or dead due to cancer	9
21574814	73 years	70-74 years	Male	Non-Hispanic White	One primary only	C15.5-Lower third of esophagus	Positive histology	8720/3: Malignant melanoma, NOS	Blank(s)	Blank(s)	Blank(s)	Blank(s)	Blank(s)	Blank(s)	No/Unknown	None/Unknown	Dead (attributable to this cancer dx)	Alive or dead due to cancer	8
21607660	83 years	80-84 years	Female	Non-Hispanic White	One primary only	C21.0-Anus, NOS	Positive histology	8720/3: Malignant melanoma, NOS	Blank(s)	Blank(s)	Blank(s)	Blank(s)	Blank(s)	Blank(s)	No/Unknown	None/Unknown	Dead (attributable to this cancer dx)	Alive or dead due to cancer	14
21639828	69 years	65-69 years	Female	Hispanic (All Races)	One primary only	C21.8-Overlapping lesion of rectum, anus, and anal canal	Positive histology	8720/3: Malignant melanoma, NOS	Regional	Blank(s)	Blank(s)	Blank(s)	60	Blank(s)	No/Unknown	None/Unknown	Dead (attributable to this cancer dx)	Alive or dead due to cancer	16
21653840	66 years	65-69 years	Female	Non-Hispanic White	One primary only	C21.8-Overlapping lesion of rectum, anus, and anal canal	Positive histology	8720/3: Malignant melanoma, NOS	Localized	Blank(s)	Blank(s)	Blank(s)	27	Blank(s)	No/Unknown	None/Unknown	Dead (attributable to this cancer dx)	Alive or dead due to cancer	34
21665263	52 years	50-54 years	Male	Hispanic (All Races)	One primary only	C21.0-Anus, NOS	Positive histology	8720/3: Malignant melanoma, NOS	Localized	Blank(s)	Blank(s)	Blank(s)	27	Blank(s)	No/Unknown	None/Unknown	Dead (attributable to this cancer dx)	Alive or dead due to cancer	45
22051120	54 years	50-54 years	Female	Non-Hispanic White	One primary only	C20.9-Rectum, NOS	Positive histology	8720/3: Malignant melanoma, NOS	Distant	3	0	0	26	None	No/Unknown	None/Unknown	Dead (attributable to this cancer dx)	Alive or dead due to cancer	15
22052708	55 years	55-59 years	Female	Non-Hispanic White	One primary only	C20.9-Rectum, NOS	Positive histology	8720/3: Malignant melanoma, NOS	Distant	3	3	3	50	4 or more regional lymph nodes removed	Yes	Beam radiation	Dead (attributable to this cancer dx)	Alive or dead due to cancer	6
22069629	82 years	80-84 years	Female	Non-Hispanic White	One primary only	C20.9-Rectum, NOS	Positive histology	8720/3: Malignant melanoma, NOS	Localized	3	1	1	27	None	Yes	None/Unknown	Dead (attributable to this cancer dx)	Alive or dead due to cancer	38
22077988	67 years	65-69 years	Female	Hispanic (All Races)	One primary only	C21.1-Anal canal	Positive histology	8720/3: Malignant melanoma, NOS	Distant	3	0	0	27	None	Yes	None/Unknown	Dead (attributable to this cancer dx)	Alive or dead due to cancer	3
22087644	65 years	65-69 years	Female	Non-Hispanic Black	One primary only	C21.8-Overlapping lesion of rectum, anus, and anal canal	Positive histology	8720/3: Malignant melanoma, NOS	Regional	3	3	0	62	4 or more regional lymph nodes removed	No/Unknown	None/Unknown	Dead (attributable to this cancer dx)	Alive or dead due to cancer	44
22098710	75 years	75-79 years	Female	Non-Hispanic White	One primary only	C21.8-Overlapping lesion of rectum, anus, and anal canal	Positive histology	8721/3: Nodular melanoma	Localized	3	0	0	20	None	No/Unknown	None/Unknown	Dead (attributable to this cancer dx)	Alive or dead due to cancer	56
22115247	62 years	60-64 years	Male	Hispanic (All Races)	One primary only	C20.9-Rectum, NOS	Positive histology	8744/3: Acral lentiginous melanoma, malignant	Distant	1	0	3	0	None	Yes	None/Unknown	Dead (attributable to this cancer dx)	Alive or dead due to cancer	18
22126645	83 years	80-84 years	Female	Hispanic (All Races)	One primary only	C20.9-Rectum, NOS	Positive histology	8720/3: Malignant melanoma, NOS	Localized	3	0	0	20	None	No/Unknown	None/Unknown	Dead (attributable to this cancer dx)	Alive or dead due to cancer	8
22132256	28 years	25-29 years	Female	Non-Hispanic American Indian/Alaska Native	One primary only	C20.9-Rectum, NOS	Positive histology	8720/3: Malignant melanoma, NOS	Distant	0	0	1	0	None	Yes	Beam radiation	Dead (attributable to this cancer dx)	Alive or dead due to cancer	6
22460459	75 years	75-79 years	Male	Hispanic (All Races)	One primary only	C20.9-Rectum, NOS	Positive histology	8720/3: Malignant melanoma, NOS	Regional	3	3	1	60	4 or more regional lymph nodes removed	Yes	None/Unknown	Dead (attributable to this cancer dx)	Alive or dead due to cancer	11
22492136	43 years	40-44 years	Female	Non-Hispanic American Indian/Alaska Native	One primary only	C21.8-Overlapping lesion of rectum, anus, and anal canal	Positive histology	8720/3: Malignant melanoma, NOS	Distant	1	0	0	0	None	No/Unknown	None/Unknown	Dead (attributable to this cancer dx)	Alive or dead due to cancer	3
22500332	64 years	60-64 years	Female	Non-Hispanic White	One primary only	C20.9-Rectum, NOS	Positive histology	8720/3: Malignant melanoma, NOS	Unknown/unstaged	9	9	9	0	None	No/Unknown	None/Unknown	Dead (attributable to this cancer dx)	Alive or dead due to cancer	13
22518244	73 years	70-74 years	Female	Non-Hispanic White	One primary only	C17.9-Small intestine, NOS	Positive histology	8720/3: Malignant melanoma, NOS	Distant	3	3	0	30	4 or more regional lymph nodes removed	No/Unknown	Beam radiation	Dead (attributable to this cancer dx)	Alive or dead due to cancer	7
22554310	72 years	70-74 years	Female	Hispanic (All Races)	One primary only	C20.9-Rectum, NOS	Positive histology	8720/3: Malignant melanoma, NOS	Distant	Blank(s)	Blank(s)	Blank(s)	0	None	Yes	Beam radiation	Dead (attributable to this cancer dx)	Alive or dead due to cancer	6
22555637	85+ years	85+ years	Female	Hispanic (All Races)	One primary only	C16.9-Stomach, NOS	Positive histology	8720/3: Malignant melanoma, NOS	Distant	0	9	0	0	None	No/Unknown	None/Unknown	Dead (attributable to this cancer dx)	Alive or dead due to cancer	4
22568269	68 years	65-69 years	Male	Non-Hispanic White	One primary only	C20.9-Rectum, NOS	Positive histology	8720/3: Malignant melanoma, NOS	Distant	Blank(s)	Blank(s)	Blank(s)	0	None	No/Unknown	None/Unknown	Dead (attributable to this cancer dx)	Alive or dead due to cancer	4
22921341	82 years	80-84 years	Female	Non-Hispanic White	One primary only	C20.9-Rectum, NOS	Positive histology	8720/3: Malignant melanoma, NOS	Blank(s)	Blank(s)	Blank(s)	Blank(s)	Blank(s)	Blank(s)	No/Unknown	None/Unknown	Dead (attributable to this cancer dx)	Alive or dead due to cancer	4
22931028	81 years	80-84 years	Female	Non-Hispanic White	One primary only	C21.0-Anus, NOS	Positive histology	8743/3: Superficial spreading melanoma	Blank(s)	Blank(s)	Blank(s)	Blank(s)	Blank(s)	Blank(s)	No/Unknown	None/Unknown	Dead (attributable to this cancer dx)	Alive or dead due to cancer	15
22989561	85+ years	85+ years	Female	Non-Hispanic Asian or Pacific Islander	One primary only	C21.1-Anal canal	Positive histology	8721/3: Nodular melanoma	Blank(s)	Blank(s)	Blank(s)	Blank(s)	Blank(s)	Blank(s)	No/Unknown	None/Unknown	Dead (attributable to this cancer dx)	Alive or dead due to cancer	10
23032579	71 years	70-74 years	Female	Non-Hispanic White	One primary only	C20.9-Rectum, NOS	Positive histology	8720/3: Malignant melanoma, NOS	Blank(s)	Blank(s)	Blank(s)	Blank(s)	Blank(s)	Blank(s)	No/Unknown	None/Unknown	Dead (attributable to this cancer dx)	Alive or dead due to cancer	1
23482078	50 years	50-54 years	Female	Non-Hispanic White	One primary only	C21.1-Anal canal	Positive histology	8743/3: Superficial spreading melanoma	Blank(s)	Blank(s)	Blank(s)	Blank(s)	Blank(s)	Blank(s)	No/Unknown	None/Unknown	Dead (attributable to this cancer dx)	Alive or dead due to cancer	14
23494579	80 years	80-84 years	Female	Non-Hispanic White	One primary only	C15.5-Lower third of esophagus	Positive histology	8720/3: Malignant melanoma, NOS	Blank(s)	Blank(s)	Blank(s)	Blank(s)	Blank(s)	Blank(s)	No/Unknown	None/Unknown	Dead (attributable to this cancer dx)	Alive or dead due to cancer	24
23525181	65 years	65-69 years	Male	Non-Hispanic White	One primary only	C20.9-Rectum, NOS	Positive histology	8720/3: Malignant melanoma, NOS	Blank(s)	Blank(s)	Blank(s)	Blank(s)	Blank(s)	Blank(s)	No/Unknown	None/Unknown	Dead (attributable to this cancer dx)	Alive or dead due to cancer	6
23527160	66 years	65-69 years	Male	Non-Hispanic White	One primary only	C15.9-Esophagus, NOS	Positive histology	8720/3: Malignant melanoma, NOS	Blank(s)	Blank(s)	Blank(s)	Blank(s)	Blank(s)	Blank(s)	No/Unknown	Beam radiation	Dead (attributable to this cancer dx)	Alive or dead due to cancer	7
23531238	79 years	75-79 years	Female	Non-Hispanic White	One primary only	C20.9-Rectum, NOS	Positive histology	8720/3: Malignant melanoma, NOS	Blank(s)	Blank(s)	Blank(s)	Blank(s)	Blank(s)	Blank(s)	No/Unknown	None/Unknown	Dead (attributable to this cancer dx)	Alive or dead due to cancer	49
23562031	41 years	40-44 years	Male	Non-Hispanic White	One primary only	C21.8-Overlapping lesion of rectum, anus, and anal canal	Positive histology	8720/3: Malignant melanoma, NOS	Blank(s)	Blank(s)	Blank(s)	Blank(s)	Blank(s)	Blank(s)	No/Unknown	None/Unknown	Dead (attributable to this cancer dx)	Alive or dead due to cancer	47
23563257	63 years	60-64 years	Female	Non-Hispanic White	One primary only	C20.9-Rectum, NOS	Positive histology	8720/3: Malignant melanoma, NOS	Blank(s)	Blank(s)	Blank(s)	Blank(s)	Blank(s)	Blank(s)	No/Unknown	None/Unknown	Dead (attributable to this cancer dx)	Alive or dead due to cancer	26
24054526	42 years	40-44 years	Male	Non-Hispanic White	One primary only	C21.0-Anus, NOS	Positive histology	8721/3: Nodular melanoma	Blank(s)	Blank(s)	Blank(s)	Blank(s)	Blank(s)	Blank(s)	No/Unknown	None/Unknown	Dead (attributable to this cancer dx)	Alive or dead due to cancer	15
24156784	85+ years	85+ years	Female	Non-Hispanic White	One primary only	C21.2-Cloacogenic zone	Positive histology	8720/3: Malignant melanoma, NOS	Blank(s)	Blank(s)	Blank(s)	Blank(s)	Blank(s)	Blank(s)	No/Unknown	None/Unknown	Dead (attributable to this cancer dx)	Alive or dead due to cancer	4
24180025	47 years	45-49 years	Male	Non-Hispanic White	One primary only	C16.9-Stomach, NOS	Positive histology	8720/3: Malignant melanoma, NOS	Blank(s)	Blank(s)	Blank(s)	Blank(s)	Blank(s)	Blank(s)	Yes	None/Unknown	Dead (attributable to this cancer dx)	Alive or dead due to cancer	2
24602040	64 years	60-64 years	Female	Non-Hispanic White	One primary only	C21.8-Overlapping lesion of rectum, anus, and anal canal	Positive histology	8720/3: Malignant melanoma, NOS	Blank(s)	Blank(s)	Blank(s)	Blank(s)	Blank(s)	Blank(s)	No/Unknown	None/Unknown	Dead (attributable to this cancer dx)	Alive or dead due to cancer	11
24623081	68 years	65-69 years	Male	Non-Hispanic White	One primary only	C23.9-Gallbladder	Positive histology	8720/3: Malignant melanoma, NOS	Blank(s)	Blank(s)	Blank(s)	Blank(s)	Blank(s)	Blank(s)	No/Unknown	None/Unknown	Dead (attributable to this cancer dx)	Alive or dead due to cancer	40
24623914	81 years	80-84 years	Female	Non-Hispanic White	One primary only	C20.9-Rectum, NOS	Positive histology	8720/3: Malignant melanoma, NOS	Blank(s)	Blank(s)	Blank(s)	Blank(s)	Blank(s)	Blank(s)	No/Unknown	None/Unknown	Dead (attributable to this cancer dx)	Alive or dead due to cancer	2
24664602	66 years	65-69 years	Female	Non-Hispanic White	One primary only	C21.1-Anal canal	Positive histology	8720/3: Malignant melanoma, NOS	Blank(s)	Blank(s)	Blank(s)	Blank(s)	Blank(s)	Blank(s)	No/Unknown	Refused (1988+)	Dead (attributable to this cancer dx)	Alive or dead due to cancer	10
24673225	62 years	60-64 years	Male	Non-Hispanic White	One primary only	C20.9-Rectum, NOS	Positive histology	8720/3: Malignant melanoma, NOS	Blank(s)	Blank(s)	Blank(s)	Blank(s)	Blank(s)	Blank(s)	Yes	Beam radiation	Dead (attributable to this cancer dx)	Alive or dead due to cancer	2
24676754	54 years	50-54 years	Male	Non-Hispanic White	One primary only	C21.1-Anal canal	Positive histology	8730/3: Amelanotic melanoma	Blank(s)	Blank(s)	Blank(s)	Blank(s)	Blank(s)	Blank(s)	No/Unknown	None/Unknown	Dead (attributable to this cancer dx)	Alive or dead due to cancer	4
24704224	59 years	55-59 years	Male	Non-Hispanic Asian or Pacific Islander	One primary only	C17.0-Duodenum	Positive histology	8720/3: Malignant melanoma, NOS	Blank(s)	Blank(s)	Blank(s)	Blank(s)	Blank(s)	Blank(s)	Yes	None/Unknown	Dead (attributable to this cancer dx)	Alive or dead due to cancer	18
24718781	63 years	60-64 years	Male	Hispanic (All Races)	One primary only	C21.1-Anal canal	Positive histology	8720/3: Malignant melanoma, NOS	Blank(s)	Blank(s)	Blank(s)	Blank(s)	Blank(s)	Blank(s)	No/Unknown	None/Unknown	Dead (attributable to this cancer dx)	Alive or dead due to cancer	28
25225007	85+ years	85+ years	Female	Non-Hispanic White	One primary only	C21.2-Cloacogenic zone	Positive histology	8720/3: Malignant melanoma, NOS	Regional	Blank(s)	Blank(s)	Blank(s)	60	Blank(s)	No/Unknown	None/Unknown	Dead (attributable to this cancer dx)	Alive or dead due to cancer	13
25281627	59 years	55-59 years	Female	Non-Hispanic White	One primary only	C20.9-Rectum, NOS	Positive histology	8720/3: Malignant melanoma, NOS	Regional	Blank(s)	Blank(s)	Blank(s)	50	Blank(s)	No/Unknown	None/Unknown	Dead (attributable to this cancer dx)	Alive or dead due to cancer	31
25745420	65 years	65-69 years	Female	Non-Hispanic White	One primary only	C21.8-Overlapping lesion of rectum, anus, and anal canal	Positive histology	8721/3: Nodular melanoma	Regional	Blank(s)	Blank(s)	Blank(s)	60	4 or more regional lymph nodes removed	No/Unknown	None/Unknown	Dead (attributable to this cancer dx)	Alive or dead due to cancer	11
25750175	42 years	40-44 years	Male	Non-Hispanic White	One primary only	C21.1-Anal canal	Positive histology	8720/3: Malignant melanoma, NOS	Localized	Blank(s)	Blank(s)	Blank(s)	27	None	No/Unknown	None/Unknown	Dead (attributable to this cancer dx)	Alive or dead due to cancer	11
25774337	57 years	55-59 years	Female	Non-Hispanic White	One primary only	C16.0-Cardia, NOS	Positive histology	8720/3: Malignant melanoma, NOS	Distant	Blank(s)	Blank(s)	Blank(s)	0	None	No/Unknown	None/Unknown	Dead (attributable to this cancer dx)	Alive or dead due to cancer	2
25794381	63 years	60-64 years	Female	Non-Hispanic Asian or Pacific Islander	One primary only	C21.8-Overlapping lesion of rectum, anus, and anal canal	Positive histology	8720/3: Malignant melanoma, NOS	Distant	Blank(s)	Blank(s)	Blank(s)	27	None	Yes	Beam radiation	Dead (attributable to this cancer dx)	Alive or dead due to cancer	7
25877776	61 years	60-64 years	Male	Non-Hispanic White	One primary only	C17.9-Small intestine, NOS	Positive histology	8720/3: Malignant melanoma, NOS	Localized	Blank(s)	Blank(s)	Blank(s)	30	4 or more regional lymph nodes removed	No/Unknown	None/Unknown	Dead (attributable to this cancer dx)	Alive or dead due to cancer	4
25887782	85+ years	85+ years	Female	Non-Hispanic White	One primary only	C20.9-Rectum, NOS	Positive histology	8720/3: Malignant melanoma, NOS	Distant	Blank(s)	Blank(s)	Blank(s)	0	None	No/Unknown	None/Unknown	Dead (attributable to this cancer dx)	Alive or dead due to cancer	6
26377970	82 years	80-84 years	Male	Non-Hispanic White	One primary only	C21.1-Anal canal	Positive histology	8720/3: Malignant melanoma, NOS	Localized	3	0	0	27	None	No/Unknown	Beam radiation	Dead (attributable to this cancer dx)	Alive or dead due to cancer	40
26459059	56 years	55-59 years	Female	Non-Hispanic White	1st of 2 or more primaries	C21.1-Anal canal	Positive histology	8721/3: Nodular melanoma	Distant	3	3	3	60	1 to 3 regional lymph nodes removed	No/Unknown	None/Unknown	Dead (attributable to this cancer dx)	Alive or dead due to cancer	3
26885728	73 years	70-74 years	Female	Non-Hispanic White	One primary only	C20.9-Rectum, NOS	Positive histology	8720/3: Malignant melanoma, NOS	Distant	0	0	0	0	None	No/Unknown	Recommended, unknown if administered	Dead (attributable to this cancer dx)	Alive or dead due to cancer	5
26904463	85+ years	85+ years	Female	Non-Hispanic White	One primary only	C21.1-Anal canal	Positive histology	8720/3: Malignant melanoma, NOS	Distant	9	0	0	0	None	No/Unknown	None/Unknown	Dead (attributable to this cancer dx)	Alive or dead due to cancer	2
26905787	46 years	45-49 years	Female	Non-Hispanic White	One primary only	C15.4-Middle third of esophagus	Positive histology	8720/3: Malignant melanoma, NOS	Distant	0	0	0	0	None	No/Unknown	None/Unknown	Dead (attributable to this cancer dx)	Alive or dead due to cancer	7
26956273	85+ years	85+ years	Male	Non-Hispanic White	One primary only	C15.8-Overlapping lesion of esophagus	Positive histology	8720/3: Malignant melanoma, NOS	Unknown/unstaged	9	9	9	0	None	No/Unknown	None/Unknown	Dead (attributable to this cancer dx)	Alive or dead due to cancer	5
27436178	72 years	70-74 years	Male	Non-Hispanic White	1st of 2 or more primaries	C21.0-Anus, NOS	Positive histology	8720/3: Malignant melanoma, NOS	Localized	3	0	0	27	None	No/Unknown	None/Unknown	Dead (attributable to this cancer dx)	Alive or dead due to cancer	24
27490579	76 years	75-79 years	Female	Non-Hispanic White	One primary only	C21.0-Anus, NOS	Positive histology	8721/3: Nodular melanoma	Regional	3	3	0	63	4 or more regional lymph nodes removed	No/Unknown	None/Unknown	Dead (attributable to this cancer dx)	Alive or dead due to cancer	5
27491215	74 years	70-74 years	Male	Non-Hispanic White	One primary only	C21.8-Overlapping lesion of rectum, anus, and anal canal	Positive histology	8720/3: Malignant melanoma, NOS	Regional	0	0	0	0	None	No/Unknown	None/Unknown	Dead (attributable to this cancer dx)	Alive or dead due to cancer	11
27529101	70 years	70-74 years	Male	Non-Hispanic White	One primary only	C23.9-Gallbladder	Positive histology	8720/3: Malignant melanoma, NOS	Blank(s)	Blank(s)	Blank(s)	Blank(s)	60	4 or more regional lymph nodes removed	No/Unknown	None/Unknown	Dead (attributable to this cancer dx)	Alive or dead due to cancer	5
28036168	63 years	60-64 years	Male	Non-Hispanic White	One primary only	C15.9-Esophagus, NOS	Positive histology	8720/3: Malignant melanoma, NOS	Blank(s)	Blank(s)	Blank(s)	Blank(s)	Blank(s)	Blank(s)	No/Unknown	None/Unknown	Dead (attributable to this cancer dx)	Alive or dead due to cancer	9
28054673	75 years	75-79 years	Female	Non-Hispanic White	One primary only	C21.8-Overlapping lesion of rectum, anus, and anal canal	Positive histology	8720/3: Malignant melanoma, NOS	Blank(s)	Blank(s)	Blank(s)	Blank(s)	Blank(s)	Blank(s)	No/Unknown	None/Unknown	Dead (attributable to this cancer dx)	Alive or dead due to cancer	28
28081062	70 years	70-74 years	Male	Non-Hispanic White	One primary only	C15.9-Esophagus, NOS	Positive histology	8720/3: Malignant melanoma, NOS	Blank(s)	Blank(s)	Blank(s)	Blank(s)	Blank(s)	Blank(s)	No/Unknown	None/Unknown	Dead (attributable to this cancer dx)	Alive or dead due to cancer	1
28464786	67 years	65-69 years	Male	Non-Hispanic White	One primary only	C21.1-Anal canal	Positive histology	8772/3: Spindle cell melanoma, NOS	Blank(s)	Blank(s)	Blank(s)	Blank(s)	Blank(s)	Blank(s)	No/Unknown	None/Unknown	Dead (attributable to this cancer dx)	Alive or dead due to cancer	10
28479553	55 years	55-59 years	Male	Non-Hispanic White	One primary only	C21.1-Anal canal	Positive histology	8721/3: Nodular melanoma	Regional	Blank(s)	Blank(s)	Blank(s)	60	Blank(s)	Yes	None/Unknown	Dead (attributable to this cancer dx)	Alive or dead due to cancer	16
28489292	79 years	75-79 years	Male	Non-Hispanic White	One primary only	C20.9-Rectum, NOS	Positive histology	8720/3: Malignant melanoma, NOS	Localized	Blank(s)	Blank(s)	Blank(s)	27	Blank(s)	No/Unknown	None/Unknown	Dead (attributable to this cancer dx)	Alive or dead due to cancer	2
28489341	85+ years	85+ years	Female	Non-Hispanic White	One primary only	C23.9-Gallbladder	Positive histology	8720/3: Malignant melanoma, NOS	Blank(s)	Blank(s)	Blank(s)	Blank(s)	30	Blank(s)	No/Unknown	None/Unknown	Dead (attributable to this cancer dx)	Alive or dead due to cancer	0
28511736	81 years	80-84 years	Female	Non-Hispanic White	One primary only	C15.3-Upper third of esophagus	Positive histology	8720/3: Malignant melanoma, NOS	Regional	Blank(s)	Blank(s)	Blank(s)	0	Blank(s)	No/Unknown	Beam radiation	Dead (attributable to this cancer dx)	Alive or dead due to cancer	5
28513358	59 years	55-59 years	Female	Non-Hispanic White	1st of 2 or more primaries	C20.9-Rectum, NOS	Positive histology	8720/3: Malignant melanoma, NOS	Localized	Blank(s)	Blank(s)	Blank(s)	27	Blank(s)	No/Unknown	None/Unknown	Dead (attributable to this cancer dx)	Alive or dead due to cancer	13
28518976	68 years	65-69 years	Female	Non-Hispanic White	One primary only	C21.8-Overlapping lesion of rectum, anus, and anal canal	Positive histology	8720/3: Malignant melanoma, NOS	Distant	Blank(s)	Blank(s)	Blank(s)	60	Blank(s)	No/Unknown	None/Unknown	Dead (attributable to this cancer dx)	Alive or dead due to cancer	18
28923101	71 years	70-74 years	Female	Non-Hispanic White	One primary only	C21.0-Anus, NOS	Positive histology	8720/3: Malignant melanoma, NOS	Blank(s)	Blank(s)	Blank(s)	Blank(s)	Blank(s)	Blank(s)	No/Unknown	None/Unknown	Dead (attributable to this cancer dx)	Alive or dead due to cancer	8
28978524	74 years	70-74 years	Female	Non-Hispanic White	One primary only	C20.9-Rectum, NOS	Positive histology	8720/3: Malignant melanoma, NOS	Localized	3	0	0	27	None	No/Unknown	None/Unknown	Dead (attributable to this cancer dx)	Alive or dead due to cancer	33
29022966	56 years	55-59 years	Female	Non-Hispanic Asian or Pacific Islander	One primary only	C21.0-Anus, NOS	Positive histology	8720/3: Malignant melanoma, NOS	Regional	1	0	0	27	4 or more regional lymph nodes removed	Yes	Beam radiation	Dead (attributable to this cancer dx)	Alive or dead due to cancer	39
29026468	64 years	60-64 years	Female	Non-Hispanic White	One primary only	C21.0-Anus, NOS	Positive histology	8721/3: Nodular melanoma	Regional	3	0	0	27	None	No/Unknown	None/Unknown	Dead (attributable to this cancer dx)	Alive or dead due to cancer	0
29370749	71 years	70-74 years	Male	Non-Hispanic White	One primary only	C17.9-Small intestine, NOS	Positive histology	8720/3: Malignant melanoma, NOS	Localized	3	0	0	30	None	No/Unknown	None/Unknown	Dead (attributable to this cancer dx)	Alive or dead due to cancer	22
29393908	72 years	70-74 years	Male	Non-Hispanic Asian or Pacific Islander	One primary only	C20.9-Rectum, NOS	Positive histology	8720/3: Malignant melanoma, NOS	Unknown/unstaged	1	0	0	0	None	No/Unknown	Radiation, NOS method or source not specified	Dead (attributable to this cancer dx)	Alive or dead due to cancer	44
29405964	85+ years	85+ years	Female	Non-Hispanic White	One primary only	C21.1-Anal canal	Positive histology	8720/3: Malignant melanoma, NOS	Unknown/unstaged	3	0	0	27	None	No/Unknown	Beam radiation	Dead (attributable to this cancer dx)	Alive or dead due to cancer	15
29435561	52 years	50-54 years	Female	Non-Hispanic White	One primary only	C21.8-Overlapping lesion of rectum, anus, and anal canal	Positive histology	8720/3: Malignant melanoma, NOS	Distant	3	0	3	27	None	No/Unknown	Beam radiation	Dead (attributable to this cancer dx)	Alive or dead due to cancer	6
29934028	67 years	65-69 years	Male	Non-Hispanic Black	One primary only	C21.0-Anus, NOS	Positive histology	8720/3: Malignant melanoma, NOS	Blank(s)	Blank(s)	Blank(s)	Blank(s)	Blank(s)	Blank(s)	No/Unknown	None/Unknown	Dead (attributable to this cancer dx)	Alive or dead due to cancer	9
29941212	63 years	60-64 years	Female	Non-Hispanic White	One primary only	C21.8-Overlapping lesion of rectum, anus, and anal canal	Positive histology	8720/3: Malignant melanoma, NOS	Blank(s)	Blank(s)	Blank(s)	Blank(s)	Blank(s)	Blank(s)	Yes	None/Unknown	Dead (attributable to this cancer dx)	Alive or dead due to cancer	9
29949375	48 years	45-49 years	Female	Non-Hispanic White	One primary only	C20.9-Rectum, NOS	Positive histology	8720/3: Malignant melanoma, NOS	Blank(s)	Blank(s)	Blank(s)	Blank(s)	Blank(s)	Blank(s)	Yes	None/Unknown	Dead (attributable to this cancer dx)	Alive or dead due to cancer	32
30322871	71 years	70-74 years	Male	Non-Hispanic White	One primary only	C26.9-Gastrointestinal tract, NOS	Positive histology	8720/3: Malignant melanoma, NOS	Blank(s)	Blank(s)	Blank(s)	Blank(s)	Blank(s)	Blank(s)	No/Unknown	None/Unknown	Dead (attributable to this cancer dx)	Alive or dead due to cancer	8
30329833	85+ years	85+ years	Female	Non-Hispanic White	One primary only	C21.8-Overlapping lesion of rectum, anus, and anal canal	Positive histology	8720/3: Malignant melanoma, NOS	Blank(s)	Blank(s)	Blank(s)	Blank(s)	Blank(s)	Blank(s)	No/Unknown	None/Unknown	Dead (attributable to this cancer dx)	Alive or dead due to cancer	0
30335286	47 years	45-49 years	Female	Non-Hispanic White	One primary only	C21.8-Overlapping lesion of rectum, anus, and anal canal	Positive histology	8720/3: Malignant melanoma, NOS	Blank(s)	Blank(s)	Blank(s)	Blank(s)	Blank(s)	Blank(s)	No/Unknown	None/Unknown	Dead (attributable to this cancer dx)	Alive or dead due to cancer	153
30351141	85+ years	85+ years	Female	Non-Hispanic White	1st of 2 or more primaries	C21.8-Overlapping lesion of rectum, anus, and anal canal	Positive histology	8772/3: Spindle cell melanoma, NOS	Blank(s)	Blank(s)	Blank(s)	Blank(s)	Blank(s)	Blank(s)	No/Unknown	None/Unknown	Dead (attributable to this cancer dx)	Alive or dead due to cancer	61
30354833	55 years	55-59 years	Female	Non-Hispanic White	One primary only	C23.9-Gallbladder	Positive histology	8720/3: Malignant melanoma, NOS	Blank(s)	Blank(s)	Blank(s)	Blank(s)	Blank(s)	Blank(s)	No/Unknown	None/Unknown	Dead (attributable to this cancer dx)	Alive or dead due to cancer	43
30426556	68 years	65-69 years	Male	Non-Hispanic White	1st of 2 or more primaries	C21.8-Overlapping lesion of rectum, anus, and anal canal	Positive histology	8720/3: Malignant melanoma, NOS	Blank(s)	Blank(s)	Blank(s)	Blank(s)	Blank(s)	Blank(s)	No/Unknown	None/Unknown	Dead (attributable to this cancer dx)	Alive or dead due to cancer	6
30445060	62 years	60-64 years	Female	Non-Hispanic Black	One primary only	C21.8-Overlapping lesion of rectum, anus, and anal canal	Positive histology	8720/3: Malignant melanoma, NOS	Blank(s)	Blank(s)	Blank(s)	Blank(s)	Blank(s)	Blank(s)	No/Unknown	None/Unknown	Dead (attributable to this cancer dx)	Alive or dead due to cancer	16
30913441	78 years	75-79 years	Male	Non-Hispanic White	One primary only	C21.8-Overlapping lesion of rectum, anus, and anal canal	Positive histology	8720/3: Malignant melanoma, NOS	Localized	Blank(s)	Blank(s)	Blank(s)	27	Blank(s)	No/Unknown	None/Unknown	Dead (attributable to this cancer dx)	Alive or dead due to cancer	30
30916317	73 years	70-74 years	Female	Non-Hispanic White	One primary only	C21.8-Overlapping lesion of rectum, anus, and anal canal	Positive histology	8720/3: Malignant melanoma, NOS	Regional	Blank(s)	Blank(s)	Blank(s)	60	Blank(s)	Yes	None/Unknown	Dead (attributable to this cancer dx)	Alive or dead due to cancer	16
30954078	50 years	50-54 years	Male	Non-Hispanic White	One primary only	C16.9-Stomach, NOS	Positive histology	8720/3: Malignant melanoma, NOS	Distant	3	3	9	30	4 or more regional lymph nodes removed	No/Unknown	Recommended, unknown if administered	Dead (attributable to this cancer dx)	Alive or dead due to cancer	47
30954771	78 years	75-79 years	Female	Non-Hispanic White	One primary only	C21.1-Anal canal	Positive histology	8772/3: Spindle cell melanoma, NOS	Regional	3	3	1	27	4 or more regional lymph nodes removed	No/Unknown	None/Unknown	Dead (attributable to this cancer dx)	Alive or dead due to cancer	10
31386145	58 years	55-59 years	Male	Non-Hispanic White	One primary only	C17.9-Small intestine, NOS	Positive histology	8771/3: Epithelioid cell melanoma	Distant	3	3	3	60	Number of regional lymph nodes removed unknown	Yes	Beam radiation	Dead (attributable to this cancer dx)	Alive or dead due to cancer	10
31406794	84 years	80-84 years	Male	Non-Hispanic White	One primary only	C15.3-Upper third of esophagus	Positive histology	8720/3: Malignant melanoma, NOS	Localized	3	0	0	40	None	No/Unknown	None/Unknown	Dead (attributable to this cancer dx)	Alive or dead due to cancer	7
31419239	54 years	50-54 years	Female	Non-Hispanic White	One primary only	C21.0-Anus, NOS	Positive histology	8721/3: Nodular melanoma	Distant	0	1	3	0	None	Yes	None/Unknown	Dead (attributable to this cancer dx)	Alive or dead due to cancer	6
31425194	61 years	60-64 years	Male	Non-Hispanic Black	One primary only	C20.9-Rectum, NOS	Positive histology	8720/3: Malignant melanoma, NOS	Distant	1	0	1	0	None	No/Unknown	Beam radiation	Dead (attributable to this cancer dx)	Alive or dead due to cancer	6
31450644	84 years	80-84 years	Female	Non-Hispanic White	One primary only	C15.5-Lower third of esophagus	Positive histology	8720/3: Malignant melanoma, NOS	Localized	1	0	0	0	None	No/Unknown	Beam radiation	Dead (attributable to this cancer dx)	Alive or dead due to cancer	26
31942467	78 years	75-79 years	Female	Non-Hispanic White	One primary only	C21.8-Overlapping lesion of rectum, anus, and anal canal	Positive histology	8721/3: Nodular melanoma	Distant	3	0	0	27	None	No/Unknown	None/Unknown	Dead (attributable to this cancer dx)	Alive or dead due to cancer	0
31945057	59 years	55-59 years	Female	Non-Hispanic White	One primary only	C21.1-Anal canal	Positive histology	8720/3: Malignant melanoma, NOS	Distant	3	3	0	60	4 or more regional lymph nodes removed	No/Unknown	Recommended, unknown if administered	Dead (attributable to this cancer dx)	Alive or dead due to cancer	5
31952012	77 years	75-79 years	Female	Non-Hispanic White	One primary only	C15.5-Lower third of esophagus	Positive histology	8720/3: Malignant melanoma, NOS	Regional	3	3	0	80	Biopsy or aspiration of regional lymph node, NOS	No/Unknown	None/Unknown	Dead (attributable to this cancer dx)	Alive or dead due to cancer	13
32411939	54 years	50-54 years	Male	Non-Hispanic American Indian/Alaska Native	One primary only	C21.0-Anus, NOS	Positive histology	8720/3: Malignant melanoma, NOS	Regional	3	0	0	27	Sentinel lymph node biopsy	No/Unknown	None/Unknown	Dead (attributable to this cancer dx)	Alive or dead due to cancer	25
32418704	85+ years	85+ years	Female	Non-Hispanic American Indian/Alaska Native	One primary only	C15.8-Overlapping lesion of esophagus	Positive histology	8720/3: Malignant melanoma, NOS	Distant	0	0	0	0	None	No/Unknown	None/Unknown	Dead (attributable to this cancer dx)	Alive or dead due to cancer	2
32571095	85+ years	85+ years	Male	Non-Hispanic White	One primary only	C25.0-Head of pancreas	Positive histology	8720/3: Malignant melanoma, NOS	Blank(s)	Blank(s)	Blank(s)	Blank(s)	Blank(s)	Blank(s)	No/Unknown	None/Unknown	Dead (attributable to this cancer dx)	Alive or dead due to cancer	0
32594149	61 years	60-64 years	Female	Non-Hispanic White	One primary only	C21.0-Anus, NOS	Positive histology	8720/3: Malignant melanoma, NOS	Blank(s)	Blank(s)	Blank(s)	Blank(s)	Blank(s)	Blank(s)	No/Unknown	Beam radiation	Dead (attributable to this cancer dx)	Alive or dead due to cancer	4
32997576	58 years	55-59 years	Female	Non-Hispanic Asian or Pacific Islander	One primary only	C20.9-Rectum, NOS	Positive histology	8720/3: Malignant melanoma, NOS	Blank(s)	Blank(s)	Blank(s)	Blank(s)	Blank(s)	Blank(s)	No/Unknown	None/Unknown	Dead (attributable to this cancer dx)	Alive or dead due to cancer	12
33022979	48 years	45-49 years	Female	Non-Hispanic Asian or Pacific Islander	One primary only	C21.1-Anal canal	Positive histology	8720/3: Malignant melanoma, NOS	Regional	Blank(s)	Blank(s)	Blank(s)	60	Blank(s)	No/Unknown	None/Unknown	Dead (attributable to this cancer dx)	Alive or dead due to cancer	34
33031210	56 years	55-59 years	Female	Hispanic (All Races)	One primary only	C21.8-Overlapping lesion of rectum, anus, and anal canal	Positive histology	8720/3: Malignant melanoma, NOS	Distant	Blank(s)	Blank(s)	Blank(s)	60	Blank(s)	No/Unknown	Beam radiation	Dead (attributable to this cancer dx)	Alive or dead due to cancer	59
33043478	41 years	40-44 years	Female	Non-Hispanic Asian or Pacific Islander	One primary only	C21.8-Overlapping lesion of rectum, anus, and anal canal	Positive histology	8720/3: Malignant melanoma, NOS	Regional	Blank(s)	Blank(s)	Blank(s)	20	Blank(s)	No/Unknown	None/Unknown	Dead (attributable to this cancer dx)	Alive or dead due to cancer	5
33068430	47 years	45-49 years	Female	Non-Hispanic White	One primary only	C20.9-Rectum, NOS	Positive histology	8720/3: Malignant melanoma, NOS	Distant	9	0	0	0	None	No/Unknown	Beam radiation	Dead (attributable to this cancer dx)	Alive or dead due to cancer	2
33074667	80 years	80-84 years	Female	Hispanic (All Races)	One primary only	C20.9-Rectum, NOS	Positive histology	8720/3: Malignant melanoma, NOS	Distant	1	9	0	30	None	No/Unknown	Beam radiation	Dead (attributable to this cancer dx)	Alive or dead due to cancer	6
33079660	71 years	70-74 years	Female	Non-Hispanic Asian or Pacific Islander	One primary only	C21.8-Overlapping lesion of rectum, anus, and anal canal	Positive histology	8720/3: Malignant melanoma, NOS	Regional	Blank(s)	Blank(s)	Blank(s)	62	4 or more regional lymph nodes removed	No/Unknown	None/Unknown	Dead (attributable to this cancer dx)	Alive or dead due to cancer	46
33457743	57 years	55-59 years	Female	Non-Hispanic Asian or Pacific Islander	One primary only	C20.9-Rectum, NOS	Positive histology	8720/3: Malignant melanoma, NOS	Regional	3	3	0	50	4 or more regional lymph nodes removed	No/Unknown	None/Unknown	Dead (attributable to this cancer dx)	Alive or dead due to cancer	6
33477088	54 years	50-54 years	Male	Hispanic (All Races)	One primary only	C21.0-Anus, NOS	Positive histology	8720/3: Malignant melanoma, NOS	Distant	3	0	0	20	None	Yes	None/Unknown	Dead (attributable to this cancer dx)	Alive or dead due to cancer	27
34451601	75 years	75-79 years	Female	Non-Hispanic White	One primary only	C21.1-Anal canal	Positive histology	8720/3: Malignant melanoma, NOS	Regional	Blank(s)	Blank(s)	Blank(s)	27	Blank(s)	No/Unknown	None/Unknown	Dead (attributable to this cancer dx)	Alive or dead due to cancer	26
34451908	83 years	80-84 years	Male	Non-Hispanic White	One primary only	C21.1-Anal canal	Positive histology	8720/3: Malignant melanoma, NOS	Distant	Blank(s)	Blank(s)	Blank(s)	0	Blank(s)	No/Unknown	None/Unknown	Dead (attributable to this cancer dx)	Alive or dead due to cancer	2
34453339	66 years	65-69 years	Female	Hispanic (All Races)	One primary only	C21.8-Overlapping lesion of rectum, anus, and anal canal	Positive histology	8720/3: Malignant melanoma, NOS	Distant	Blank(s)	Blank(s)	Blank(s)	22	Blank(s)	No/Unknown	Beam radiation	Dead (attributable to this cancer dx)	Alive or dead due to cancer	2
34472275	73 years	70-74 years	Female	Non-Hispanic White	One primary only	C21.8-Overlapping lesion of rectum, anus, and anal canal	Positive histology	8720/3: Malignant melanoma, NOS	Distant	Blank(s)	Blank(s)	Blank(s)	60	Blank(s)	No/Unknown	None/Unknown	Dead (attributable to this cancer dx)	Alive or dead due to cancer	5
34479023	49 years	45-49 years	Male	Non-Hispanic White	One primary only	C16.0-Cardia, NOS	Positive histology	8720/3: Malignant melanoma, NOS	Blank(s)	Blank(s)	Blank(s)	Blank(s)	Blank(s)	Blank(s)	Yes	None/Unknown	Dead (attributable to this cancer dx)	Alive or dead due to cancer	7
34534104	69 years	65-69 years	Male	Non-Hispanic White	One primary only	C21.8-Overlapping lesion of rectum, anus, and anal canal	Positive histology	8720/3: Malignant melanoma, NOS	Blank(s)	Blank(s)	Blank(s)	Blank(s)	Blank(s)	Blank(s)	Yes	Beam radiation	Dead (attributable to this cancer dx)	Alive or dead due to cancer	14
34965885	52 years	50-54 years	Male	Non-Hispanic Asian or Pacific Islander	One primary only	C16.0-Cardia, NOS	Positive histology	8720/3: Malignant melanoma, NOS	Blank(s)	Blank(s)	Blank(s)	Blank(s)	Blank(s)	Blank(s)	No/Unknown	None/Unknown	Dead (attributable to this cancer dx)	Alive or dead due to cancer	11
35048627	44 years	40-44 years	Female	Hispanic (All Races)	One primary only	C21.8-Overlapping lesion of rectum, anus, and anal canal	Positive histology	8720/3: Malignant melanoma, NOS	Blank(s)	Blank(s)	Blank(s)	Blank(s)	Blank(s)	Blank(s)	No/Unknown	None/Unknown	Dead (attributable to this cancer dx)	Alive or dead due to cancer	76
35056398	66 years	65-69 years	Female	Hispanic (All Races)	One primary only	C21.1-Anal canal	Positive histology	8720/3: Malignant melanoma, NOS	Blank(s)	Blank(s)	Blank(s)	Blank(s)	Blank(s)	Blank(s)	No/Unknown	None/Unknown	Dead (attributable to this cancer dx)	Alive or dead due to cancer	46
35057007	80 years	80-84 years	Female	Non-Hispanic White	One primary only	C21.0-Anus, NOS	Positive histology	8720/3: Malignant melanoma, NOS	Blank(s)	Blank(s)	Blank(s)	Blank(s)	Blank(s)	Blank(s)	Yes	Beam radiation	Dead (attributable to this cancer dx)	Alive or dead due to cancer	26
35078502	35 years	35-39 years	Female	Non-Hispanic Asian or Pacific Islander	One primary only	C21.1-Anal canal	Positive histology	8721/3: Nodular melanoma	Blank(s)	Blank(s)	Blank(s)	Blank(s)	Blank(s)	Blank(s)	No/Unknown	None/Unknown	Dead (attributable to this cancer dx)	Alive or dead due to cancer	11
35537998	64 years	60-64 years	Male	Non-Hispanic White	One primary only	C21.8-Overlapping lesion of rectum, anus, and anal canal	Positive histology	8720/3: Malignant melanoma, NOS	Blank(s)	Blank(s)	Blank(s)	Blank(s)	Blank(s)	Blank(s)	No/Unknown	Beam radiation	Dead (attributable to this cancer dx)	Alive or dead due to cancer	7
35544852	83 years	80-84 years	Male	Non-Hispanic White	One primary only	C17.1-Jejunum	Positive histology	8720/3: Malignant melanoma, NOS	Blank(s)	Blank(s)	Blank(s)	Blank(s)	Blank(s)	Blank(s)	No/Unknown	None/Unknown	Dead (attributable to this cancer dx)	Alive or dead due to cancer	16
35569513	83 years	80-84 years	Female	Non-Hispanic White	One primary only	C20.9-Rectum, NOS	Positive histology	8720/3: Malignant melanoma, NOS	Blank(s)	Blank(s)	Blank(s)	Blank(s)	Blank(s)	Blank(s)	No/Unknown	None/Unknown	Dead (attributable to this cancer dx)	Alive or dead due to cancer	7
35579838	85+ years	85+ years	Female	Non-Hispanic Unknown Race	One primary only	C20.9-Rectum, NOS	Positive histology	8720/3: Malignant melanoma, NOS	Blank(s)	Blank(s)	Blank(s)	Blank(s)	Blank(s)	Blank(s)	No/Unknown	None/Unknown	Dead (attributable to this cancer dx)	Alive or dead due to cancer	13
35594117	82 years	80-84 years	Female	Non-Hispanic White	One primary only	C21.0-Anus, NOS	Positive histology	8720/3: Malignant melanoma, NOS	Blank(s)	Blank(s)	Blank(s)	Blank(s)	Blank(s)	Blank(s)	No/Unknown	None/Unknown	Dead (attributable to this cancer dx)	Alive or dead due to cancer	12
36039756	50 years	50-54 years	Male	Non-Hispanic White	One primary only	C20.9-Rectum, NOS	Positive histology	8720/3: Malignant melanoma, NOS	Blank(s)	Blank(s)	Blank(s)	Blank(s)	Blank(s)	Blank(s)	No/Unknown	None/Unknown	Dead (attributable to this cancer dx)	Alive or dead due to cancer	20
36088296	85+ years	85+ years	Female	Non-Hispanic White	One primary only	C21.0-Anus, NOS	Positive histology	8720/3: Malignant melanoma, NOS	Blank(s)	Blank(s)	Blank(s)	Blank(s)	Blank(s)	Blank(s)	No/Unknown	None/Unknown	Dead (attributable to this cancer dx)	Alive or dead due to cancer	0
36092026	76 years	75-79 years	Female	Non-Hispanic White	One primary only	C21.1-Anal canal	Positive histology	8770/3: Mixed epithelioid and spindle cell melanoma	Blank(s)	Blank(s)	Blank(s)	Blank(s)	Blank(s)	Blank(s)	No/Unknown	None/Unknown	Dead (attributable to this cancer dx)	Alive or dead due to cancer	21
36142828	66 years	65-69 years	Female	Non-Hispanic Asian or Pacific Islander	One primary only	C21.1-Anal canal	Positive histology	8721/3: Nodular melanoma	Blank(s)	Blank(s)	Blank(s)	Blank(s)	Blank(s)	Blank(s)	No/Unknown	None/Unknown	Dead (attributable to this cancer dx)	Alive or dead due to cancer	199
36157848	72 years	70-74 years	Female	Non-Hispanic White	One primary only	C15.5-Lower third of esophagus	Positive histology	8770/3: Mixed epithelioid and spindle cell melanoma	Blank(s)	Blank(s)	Blank(s)	Blank(s)	Blank(s)	Blank(s)	No/Unknown	None/Unknown	Dead (attributable to this cancer dx)	Alive or dead due to cancer	33
37180997	74 years	70-74 years	Female	Non-Hispanic White	1st of 2 or more primaries	C20.9-Rectum, NOS	Positive histology	8720/3: Malignant melanoma, NOS	Localized	Blank(s)	Blank(s)	Blank(s)	27	Blank(s)	No/Unknown	None/Unknown	Dead (attributable to this cancer dx)	Alive or dead due to cancer	26
37232973	79 years	75-79 years	Male	Hispanic (All Races)	One primary only	C20.9-Rectum, NOS	Positive histology	8720/3: Malignant melanoma, NOS	Regional	Blank(s)	Blank(s)	Blank(s)	30	Blank(s)	No/Unknown	None/Unknown	Dead (attributable to this cancer dx)	Alive or dead due to cancer	9
37243499	67 years	65-69 years	Female	Non-Hispanic White	One primary only	C20.9-Rectum, NOS	Positive histology	8720/3: Malignant melanoma, NOS	Distant	Blank(s)	Blank(s)	Blank(s)	30	Blank(s)	Yes	Beam radiation	Dead (attributable to this cancer dx)	Alive or dead due to cancer	7
37244931	83 years	80-84 years	Female	Hispanic (All Races)	One primary only	C21.1-Anal canal	Positive histology	8720/3: Malignant melanoma, NOS	Localized	Blank(s)	Blank(s)	Blank(s)	27	Blank(s)	No/Unknown	None/Unknown	Dead (attributable to this cancer dx)	Alive or dead due to cancer	33
37261324	68 years	65-69 years	Female	Non-Hispanic Asian or Pacific Islander	One primary only	C21.1-Anal canal	Positive histology	8720/3: Malignant melanoma, NOS	Localized	Blank(s)	Blank(s)	Blank(s)	27	Blank(s)	No/Unknown	Beam radiation	Dead (attributable to this cancer dx)	Alive or dead due to cancer	17
37268110	63 years	60-64 years	Male	Non-Hispanic Asian or Pacific Islander	One primary only	C21.8-Overlapping lesion of rectum, anus, and anal canal	Positive histology	8721/3: Nodular melanoma	Regional	Blank(s)	Blank(s)	Blank(s)	60	Blank(s)	No/Unknown	None/Unknown	Dead (attributable to this cancer dx)	Alive or dead due to cancer	18
37704866	78 years	75-79 years	Female	Hispanic (All Races)	One primary only	C20.9-Rectum, NOS	Positive histology	8730/3: Amelanotic melanoma	Regional	Blank(s)	Blank(s)	Blank(s)	30	Blank(s)	No/Unknown	Beam radiation	Dead (attributable to this cancer dx)	Alive or dead due to cancer	10
37721481	85+ years	85+ years	Female	Non-Hispanic White	One primary only	C20.9-Rectum, NOS	Positive histology	8720/3: Malignant melanoma, NOS	Unknown/unstaged	Blank(s)	Blank(s)	Blank(s)	0	None	No/Unknown	None/Unknown	Dead (attributable to this cancer dx)	Alive or dead due to cancer	5
37730585	84 years	80-84 years	Female	Non-Hispanic White	One primary only	C20.9-Rectum, NOS	Positive histology	8720/3: Malignant melanoma, NOS	Regional	Blank(s)	Blank(s)	Blank(s)	27	None	No/Unknown	None/Unknown	Dead (attributable to this cancer dx)	Alive or dead due to cancer	53
37745339	67 years	65-69 years	Male	Non-Hispanic Asian or Pacific Islander	One primary only	C21.8-Overlapping lesion of rectum, anus, and anal canal	Positive histology	8720/3: Malignant melanoma, NOS	Regional	Blank(s)	Blank(s)	Blank(s)	60	4 or more regional lymph nodes removed	No/Unknown	None/Unknown	Dead (attributable to this cancer dx)	Alive or dead due to cancer	51
37745777	69 years	65-69 years	Female	Hispanic (All Races)	One primary only	C20.9-Rectum, NOS	Positive histology	8720/3: Malignant melanoma, NOS	Distant	Blank(s)	Blank(s)	Blank(s)	30	4 or more regional lymph nodes removed	No/Unknown	None/Unknown	Dead (attributable to this cancer dx)	Alive or dead due to cancer	12
37774216	85+ years	85+ years	Male	Non-Hispanic White	One primary only	C21.0-Anus, NOS	Positive histology	8720/3: Malignant melanoma, NOS	Localized	Blank(s)	Blank(s)	Blank(s)	27	None	No/Unknown	None/Unknown	Dead (attributable to this cancer dx)	Alive or dead due to cancer	12
37804075	61 years	60-64 years	Male	Non-Hispanic Asian or Pacific Islander	One primary only	C15.9-Esophagus, NOS	Positive histology	8720/3: Malignant melanoma, NOS	Unknown/unstaged	Blank(s)	Blank(s)	Blank(s)	80	None	Yes	None/Unknown	Dead (attributable to this cancer dx)	Alive or dead due to cancer	14
37825839	49 years	45-49 years	Male	Hispanic (All Races)	One primary only	C20.9-Rectum, NOS	Positive histology	8720/3: Malignant melanoma, NOS	Distant	1	0	0	0	None	Yes	Beam radiation	Dead (attributable to this cancer dx)	Alive or dead due to cancer	8
37831790	57 years	55-59 years	Male	Non-Hispanic White	One primary only	C21.8-Overlapping lesion of rectum, anus, and anal canal	Positive histology	8720/3: Malignant melanoma, NOS	Localized	3	0	0	26	None	No/Unknown	None/Unknown	Dead (attributable to this cancer dx)	Alive or dead due to cancer	33
38226184	57 years	55-59 years	Female	Non-Hispanic White	One primary only	C21.1-Anal canal	Positive histology	8720/3: Malignant melanoma, NOS	Regional	3	0	0	61	4 or more regional lymph nodes removed	Yes	None/Unknown	Dead (attributable to this cancer dx)	Alive or dead due to cancer	46
38226311	85+ years	85+ years	Female	Hispanic (All Races)	One primary only	C21.8-Overlapping lesion of rectum, anus, and anal canal	Positive histology	8720/3: Malignant melanoma, NOS	Unknown/unstaged	0	0	0	0	None	No/Unknown	None/Unknown	Dead (attributable to this cancer dx)	Alive or dead due to cancer	6
38239721	75 years	75-79 years	Male	Non-Hispanic White	One primary only	C21.0-Anus, NOS	Positive histology	8721/3: Nodular melanoma	Distant	9	9	9	27	None	No/Unknown	None/Unknown	Dead (attributable to this cancer dx)	Alive or dead due to cancer	4
38257970	76 years	75-79 years	Female	Non-Hispanic Asian or Pacific Islander	One primary only	C21.0-Anus, NOS	Positive histology	8720/3: Malignant melanoma, NOS	Regional	3	3	0	27	4 or more regional lymph nodes removed	No/Unknown	None/Unknown	Dead (attributable to this cancer dx)	Alive or dead due to cancer	47
38303969	56 years	55-59 years	Male	Non-Hispanic White	One primary only	C17.2-Ileum	Positive histology	8720/3: Malignant melanoma, NOS	Distant	3	1	0	30	None	Yes	None/Unknown	Dead (attributable to this cancer dx)	Alive or dead due to cancer	8
38312904	63 years	60-64 years	Female	Non-Hispanic Asian or Pacific Islander	One primary only	C20.9-Rectum, NOS	Positive histology	8720/3: Malignant melanoma, NOS	Distant	3	0	0	27	None	No/Unknown	None/Unknown	Dead (attributable to this cancer dx)	Alive or dead due to cancer	3
38360803	65 years	65-69 years	Male	Non-Hispanic Asian or Pacific Islander	One primary only	C15.4-Middle third of esophagus	Positive histology	8720/3: Malignant melanoma, NOS	Distant	9	9	0	0	None	No/Unknown	Beam radiation	Dead (attributable to this cancer dx)	Alive or dead due to cancer	0
38364390	49 years	45-49 years	Male	Non-Hispanic White	One primary only	C21.0-Anus, NOS	Positive histology	8720/3: Malignant melanoma, NOS	Regional	3	3	0	27	Sentinel lymph node biopsy	No/Unknown	None/Unknown	Dead (attributable to this cancer dx)	Alive or dead due to cancer	20
38371678	85+ years	85+ years	Male	Non-Hispanic White	One primary only	C17.1-Jejunum	Positive histology	8720/3: Malignant melanoma, NOS	Localized	3	0	0	27	None	No/Unknown	None/Unknown	Dead (attributable to this cancer dx)	Alive or dead due to cancer	0
38376686	85+ years	85+ years	Male	Hispanic (All Races)	One primary only	C21.8-Overlapping lesion of rectum, anus, and anal canal	Positive histology	8770/3: Mixed epithelioid and spindle cell melanoma	Localized	1	0	0	27	None	No/Unknown	None/Unknown	Dead (attributable to this cancer dx)	Alive or dead due to cancer	27
38778723	58 years	55-59 years	Male	Non-Hispanic White	One primary only	C15.4-Middle third of esophagus	Positive histology	8720/3: Malignant melanoma, NOS	Regional	3	3	0	53	4 or more regional lymph nodes removed	No/Unknown	None/Unknown	Dead (attributable to this cancer dx)	Alive or dead due to cancer	11
38781948	71 years	70-74 years	Female	Hispanic (All Races)	One primary only	C20.9-Rectum, NOS	Positive histology	8720/3: Malignant melanoma, NOS	Regional	9	9	9	0	None	No/Unknown	Beam radiation	Dead (attributable to this cancer dx)	Alive or dead due to cancer	10
38824175	55 years	55-59 years	Male	Non-Hispanic White	One primary only	C21.8-Overlapping lesion of rectum, anus, and anal canal	Positive histology	8720/3: Malignant melanoma, NOS	Distant	0	0	1	27	None	No/Unknown	None/Unknown	Dead (attributable to this cancer dx)	Alive or dead due to cancer	28
38829972	85+ years	85+ years	Female	Hispanic (All Races)	One primary only	C21.0-Anus, NOS	Positive histology	8720/3: Malignant melanoma, NOS	Unknown/unstaged	1	0	0	0	None	No/Unknown	None/Unknown	Dead (attributable to this cancer dx)	Alive or dead due to cancer	34
38832116	59 years	55-59 years	Male	Non-Hispanic Black	One primary only	C20.9-Rectum, NOS	Positive histology	8720/3: Malignant melanoma, NOS	Regional	3	3	0	30	4 or more regional lymph nodes removed	Yes	None/Unknown	Dead (attributable to this cancer dx)	Alive or dead due to cancer	7
38851456	59 years	55-59 years	Male	Hispanic (All Races)	One primary only	C20.9-Rectum, NOS	Positive histology	8720/3: Malignant melanoma, NOS	Distant	9	0	0	0	None	Yes	Radiation, NOS method or source not specified	Dead (attributable to this cancer dx)	Alive or dead due to cancer	34
38872877	71 years	70-74 years	Male	Non-Hispanic Asian or Pacific Islander	One primary only	C21.8-Overlapping lesion of rectum, anus, and anal canal	Positive histology	8720/3: Malignant melanoma, NOS	Distant	3	0	0	27	None	No/Unknown	Beam radiation	Dead (attributable to this cancer dx)	Alive or dead due to cancer	4
38898885	58 years	55-59 years	Female	Non-Hispanic White	One primary only	C18.4-Transverse colon	Positive histology	8720/3: Malignant melanoma, NOS	Distant	1	0	0	0	None	No/Unknown	None/Unknown	Dead (attributable to this cancer dx)	Alive or dead due to cancer	12
39348259	75 years	75-79 years	Male	Non-Hispanic White	One primary only	C21.8-Overlapping lesion of rectum, anus, and anal canal	Positive histology	8730/3: Amelanotic melanoma	Distant	3	0	0	27	None	No/Unknown	None/Unknown	Dead (attributable to this cancer dx)	Alive or dead due to cancer	5
39370813	85+ years	85+ years	Female	Non-Hispanic White	One primary only	C20.9-Rectum, NOS	Positive histology	8720/3: Malignant melanoma, NOS	Regional	3	3	0	50	4 or more regional lymph nodes removed	No/Unknown	None/Unknown	Dead (attributable to this cancer dx)	Alive or dead due to cancer	18
39414346	83 years	80-84 years	Female	Hispanic (All Races)	One primary only	C21.8-Overlapping lesion of rectum, anus, and anal canal	Positive histology	8720/3: Malignant melanoma, NOS	Localized	3	0	0	27	None	No/Unknown	None/Unknown	Dead (attributable to this cancer dx)	Alive or dead due to cancer	28
39435555	85+ years	85+ years	Female	Hispanic (All Races)	One primary only	C21.8-Overlapping lesion of rectum, anus, and anal canal	Positive histology	8721/3: Nodular melanoma	Localized	3	3	0	60	Number of regional lymph nodes removed unknown	No/Unknown	Refused (1988+)	Dead (attributable to this cancer dx)	Alive or dead due to cancer	31
39468509	73 years	70-74 years	Female	Non-Hispanic Asian or Pacific Islander	One primary only	C21.8-Overlapping lesion of rectum, anus, and anal canal	Positive histology	8720/3: Malignant melanoma, NOS	Distant	3	3	1	60	1 to 3 regional lymph nodes removed	Yes	None/Unknown	Dead (attributable to this cancer dx)	Alive or dead due to cancer	6
39871092	64 years	60-64 years	Male	Non-Hispanic Asian or Pacific Islander	One primary only	C21.8-Overlapping lesion of rectum, anus, and anal canal	Positive histology	8720/3: Malignant melanoma, NOS	Localized	3	0	0	27	None	No/Unknown	Beam radiation	Dead (attributable to this cancer dx)	Alive or dead due to cancer	6
39875949	61 years	60-64 years	Male	Non-Hispanic White	One primary only	C17.0-Duodenum	Positive histology	8720/3: Malignant melanoma, NOS	Regional	3	0	0	30	None	No/Unknown	None/Unknown	Dead (attributable to this cancer dx)	Alive or dead due to cancer	35
39881596	76 years	75-79 years	Male	Non-Hispanic White	One primary only	C21.0-Anus, NOS	Positive histology	8720/3: Malignant melanoma, NOS	Regional	3	0	0	27	None	No/Unknown	Beam radiation	Dead (attributable to this cancer dx)	Alive or dead due to cancer	29
39885147	40 years	40-44 years	Female	Non-Hispanic Asian or Pacific Islander	One primary only	C21.8-Overlapping lesion of rectum, anus, and anal canal	Positive histology	8720/3: Malignant melanoma, NOS	Distant	3	0	0	20	None	Yes	Beam radiation	Dead (attributable to this cancer dx)	Alive or dead due to cancer	2
39904660	71 years	70-74 years	Female	Non-Hispanic White	One primary only	C15.4-Middle third of esophagus	Positive histology	8720/3: Malignant melanoma, NOS	Distant	9	0	0	11	None	No/Unknown	None/Unknown	Dead (attributable to this cancer dx)	Alive or dead due to cancer	3
39926806	46 years	45-49 years	Male	Non-Hispanic White	One primary only	C20.9-Rectum, NOS	Positive histology	8772/3: Spindle cell melanoma, NOS	Unknown/unstaged	9	9	0	50	4 or more regional lymph nodes removed	Yes	None/Unknown	Dead (attributable to this cancer dx)	Alive or dead due to cancer	14
39929088	50 years	50-54 years	Male	Hispanic (All Races)	One primary only	C16.5-Lesser curvature of stomach NOS	Positive histology	8720/3: Malignant melanoma, NOS	Regional	1	0	0	0	None	No/Unknown	None/Unknown	Dead (attributable to this cancer dx)	Alive or dead due to cancer	8
39951236	25 years	25-29 years	Female	Hispanic (All Races)	1st of 2 or more primaries	C21.0-Anus, NOS	Positive histology	8720/3: Malignant melanoma, NOS	Distant	0	0	0	90	None	Yes	Beam radiation	Dead (attributable to this cancer dx)	Alive or dead due to cancer	13
40006890	82 years	80-84 years	Male	Non-Hispanic White	One primary only	C21.8-Overlapping lesion of rectum, anus, and anal canal	Positive histology	8720/3: Malignant melanoma, NOS	Regional	0	0	0	0	None	No/Unknown	Beam radiation	Dead (attributable to this cancer dx)	Alive or dead due to cancer	8
40421865	76 years	75-79 years	Male	Hispanic (All Races)	One primary only	C21.0-Anus, NOS	Positive histology	8720/3: Malignant melanoma, NOS	Unknown/unstaged	3	0	0	90	None	No/Unknown	None/Unknown	Dead (attributable to this cancer dx)	Alive or dead due to cancer	37
40429600	84 years	80-84 years	Female	Non-Hispanic White	One primary only	C20.9-Rectum, NOS	Positive histology	8720/3: Malignant melanoma, NOS	Unknown/unstaged	1	0	0	0	None	No/Unknown	None/Unknown	Dead (attributable to this cancer dx)	Alive or dead due to cancer	3
40449271	83 years	80-84 years	Female	Hispanic (All Races)	One primary only	C20.9-Rectum, NOS	Unknown	8720/3: Malignant melanoma, NOS	Unknown/unstaged	9	9	9	99	Unknown or not applicable	No/Unknown	None/Unknown	Dead (attributable to this cancer dx)	Alive or dead due to cancer	Unknown
40453428	83 years	80-84 years	Male	Hispanic (All Races)	One primary only	C21.1-Anal canal	Positive histology	8720/3: Malignant melanoma, NOS	Unknown/unstaged	1	9	9	27	None	No/Unknown	None/Unknown	Dead (attributable to this cancer dx)	Alive or dead due to cancer	22
40462992	51 years	50-54 years	Male	Hispanic (All Races)	One primary only	C21.8-Overlapping lesion of rectum, anus, and anal canal	Positive histology	8720/3: Malignant melanoma, NOS	Regional	1	0	0	27	4 or more regional lymph nodes removed	No/Unknown	None/Unknown	Dead (attributable to this cancer dx)	Alive or dead due to cancer	6
40489062	42 years	40-44 years	Female	Non-Hispanic White	One primary only	C21.8-Overlapping lesion of rectum, anus, and anal canal	Positive histology	8720/3: Malignant melanoma, NOS	Distant	3	0	0	27	None	No/Unknown	None/Unknown	Dead (attributable to this cancer dx)	Alive or dead due to cancer	9
40496411	74 years	70-74 years	Male	Non-Hispanic White	One primary only	C16.2-Body of stomach	Positive histology	8720/3: Malignant melanoma, NOS	Distant	1	0	0	0	None	No/Unknown	Beam radiation	Dead (attributable to this cancer dx)	Alive or dead due to cancer	3
40497499	71 years	70-74 years	Female	Non-Hispanic Asian or Pacific Islander	One primary only	C21.1-Anal canal	Positive histology	8720/3: Malignant melanoma, NOS	Distant	3	3	0	27	4 or more regional lymph nodes removed	No/Unknown	None/Unknown	Dead (attributable to this cancer dx)	Alive or dead due to cancer	2
40528145	85+ years	85+ years	Female	Non-Hispanic White	One primary only	C21.0-Anus, NOS	Positive histology	8720/3: Malignant melanoma, NOS	Localized	3	0	0	27	None	No/Unknown	None/Unknown	Dead (attributable to this cancer dx)	Alive or dead due to cancer	20
40551810	85+ years	85+ years	Female	Non-Hispanic White	One primary only	C26.0-Intestinal tract, NOS	Positive histology	8720/3: Malignant melanoma, NOS	Distant	9	9	9	30	None	No/Unknown	None/Unknown	Dead (attributable to this cancer dx)	Alive or dead due to cancer	0
40971343	69 years	65-69 years	Female	Non-Hispanic White	One primary only	C21.8-Overlapping lesion of rectum, anus, and anal canal	Positive histology	8746/3: Mucosal lentiginous melanoma	Regional	Blank(s)	Blank(s)	Blank(s)	60	4 or more regional lymph nodes removed	No/Unknown	None/Unknown	Dead (attributable to this cancer dx)	Alive or dead due to cancer	4
42211073	38 years	35-39 years	Male	Hispanic (All Races)	One primary only	C20.9-Rectum, NOS	Positive histology	8720/3: Malignant melanoma, NOS	Distant	Blank(s)	Blank(s)	Blank(s)	50	Blank(s)	Yes	None/Unknown	Dead (attributable to this cancer dx)	Alive or dead due to cancer	5
43288590	60 years	60-64 years	Female	Non-Hispanic White	One primary only	C20.9-Rectum, NOS	Positive histology	8720/3: Malignant melanoma, NOS	Distant	Blank(s)	Blank(s)	Blank(s)	0	Blank(s)	No/Unknown	None/Unknown	Dead (attributable to this cancer dx)	Alive or dead due to cancer	1
43308515	50 years	50-54 years	Male	Non-Hispanic White	One primary only	C21.8-Overlapping lesion of rectum, anus, and anal canal	Positive histology	8720/3: Malignant melanoma, NOS	Distant	Blank(s)	Blank(s)	Blank(s)	0	Blank(s)	No/Unknown	None/Unknown	Dead (attributable to this cancer dx)	Alive or dead due to cancer	1
43380225	46 years	45-49 years	Female	Non-Hispanic White	One primary only	C20.9-Rectum, NOS	Positive histology	8720/3: Malignant melanoma, NOS	Localized	Blank(s)	Blank(s)	Blank(s)	50	Blank(s)	No/Unknown	None/Unknown	Dead (attributable to this cancer dx)	Alive or dead due to cancer	4
43391079	49 years	45-49 years	Female	Hispanic (All Races)	One primary only	C21.8-Overlapping lesion of rectum, anus, and anal canal	Positive histology	8720/3: Malignant melanoma, NOS	Localized	Blank(s)	Blank(s)	Blank(s)	27	Blank(s)	No/Unknown	None/Unknown	Dead (attributable to this cancer dx)	Alive or dead due to cancer	23
44902518	56 years	55-59 years	Male	Hispanic (All Races)	One primary only	C15.1-Thoracic esophagus	Positive histology	8720/3: Malignant melanoma, NOS	Distant	Blank(s)	Blank(s)	Blank(s)	40	Blank(s)	No/Unknown	None/Unknown	Dead (attributable to this cancer dx)	Alive or dead due to cancer	37
45563954	57 years	55-59 years	Male	Non-Hispanic White	One primary only	C21.8-Overlapping lesion of rectum, anus, and anal canal	Positive histology	8720/3: Malignant melanoma, NOS	Distant	Blank(s)	Blank(s)	Blank(s)	60	Blank(s)	Yes	None/Unknown	Dead (attributable to this cancer dx)	Alive or dead due to cancer	15
45575625	60 years	60-64 years	Male	Non-Hispanic White	One primary only	C21.8-Overlapping lesion of rectum, anus, and anal canal	Positive histology	8720/3: Malignant melanoma, NOS	Regional	Blank(s)	Blank(s)	Blank(s)	60	Blank(s)	Yes	None/Unknown	Dead (attributable to this cancer dx)	Alive or dead due to cancer	11
46003047	50 years	50-54 years	Male	Non-Hispanic Asian or Pacific Islander	One primary only	C21.0-Anus, NOS	Positive histology	8720/3: Malignant melanoma, NOS	Localized	Blank(s)	Blank(s)	Blank(s)	22	Blank(s)	No/Unknown	None/Unknown	Dead (attributable to this cancer dx)	Alive or dead due to cancer	63
46017201	62 years	60-64 years	Female	Non-Hispanic White	One primary only	C26.9-Gastrointestinal tract, NOS	Positive histology	8720/3: Malignant melanoma, NOS	Blank(s)	Blank(s)	Blank(s)	Blank(s)	0	Blank(s)	No/Unknown	None/Unknown	Dead (attributable to this cancer dx)	Alive or dead due to cancer	0
47653196	79 years	75-79 years	Male	Non-Hispanic White	One primary only	C20.9-Rectum, NOS	Positive histology	8720/3: Malignant melanoma, NOS	Distant	Blank(s)	Blank(s)	Blank(s)	50	Blank(s)	No/Unknown	None/Unknown	Dead (attributable to this cancer dx)	Alive or dead due to cancer	4
47682105	57 years	55-59 years	Male	Non-Hispanic White	One primary only	C20.9-Rectum, NOS	Positive histology	8720/3: Malignant melanoma, NOS	Localized	Blank(s)	Blank(s)	Blank(s)	27	Blank(s)	No/Unknown	None/Unknown	Dead (attributable to this cancer dx)	Alive or dead due to cancer	16
47684711	64 years	60-64 years	Female	Non-Hispanic White	One primary only	C17.9-Small intestine, NOS	Positive histology	8720/3: Malignant melanoma, NOS	Distant	Blank(s)	Blank(s)	Blank(s)	30	Blank(s)	No/Unknown	Beam radiation	Dead (attributable to this cancer dx)	Alive or dead due to cancer	19
47762721	48 years	45-49 years	Male	Non-Hispanic White	One primary only	C20.9-Rectum, NOS	Positive histology	8720/3: Malignant melanoma, NOS	Localized	Blank(s)	Blank(s)	Blank(s)	27	Blank(s)	No/Unknown	None/Unknown	Dead (attributable to this cancer dx)	Alive or dead due to cancer	15
47772481	72 years	70-74 years	Female	Non-Hispanic White	One primary only	C20.9-Rectum, NOS	Positive histology	8720/3: Malignant melanoma, NOS	Distant	Blank(s)	Blank(s)	Blank(s)	27	Blank(s)	No/Unknown	None/Unknown	Dead (attributable to this cancer dx)	Alive or dead due to cancer	7
47789455	56 years	55-59 years	Male	Non-Hispanic White	One primary only	C20.9-Rectum, NOS	Positive histology	8720/3: Malignant melanoma, NOS	Localized	Blank(s)	Blank(s)	Blank(s)	27	Blank(s)	No/Unknown	Recommended, unknown if administered	Dead (attributable to this cancer dx)	Alive or dead due to cancer	12
48264897	85+ years	85+ years	Male	Non-Hispanic White	One primary only	C20.9-Rectum, NOS	Positive histology	8720/3: Malignant melanoma, NOS	Distant	Blank(s)	Blank(s)	Blank(s)	27	Blank(s)	No/Unknown	None/Unknown	Dead (attributable to this cancer dx)	Alive or dead due to cancer	3
48313616	74 years	70-74 years	Female	Non-Hispanic White	One primary only	C20.9-Rectum, NOS	Positive histology	8720/3: Malignant melanoma, NOS	Distant	Blank(s)	Blank(s)	Blank(s)	20	None	No/Unknown	Refused (1988+)	Dead (attributable to this cancer dx)	Alive or dead due to cancer	7
48771790	73 years	70-74 years	Male	Hispanic (All Races)	One primary only	C20.9-Rectum, NOS	Positive histology	8720/3: Malignant melanoma, NOS	Distant	Blank(s)	Blank(s)	Blank(s)	0	None	No/Unknown	None/Unknown	Dead (attributable to this cancer dx)	Alive or dead due to cancer	0
48790484	44 years	40-44 years	Male	Non-Hispanic White	One primary only	C21.0-Anus, NOS	Positive histology	8720/3: Malignant melanoma, NOS	Regional	Blank(s)	Blank(s)	Blank(s)	27	None	No/Unknown	None/Unknown	Dead (attributable to this cancer dx)	Alive or dead due to cancer	20
48800866	78 years	75-79 years	Female	Non-Hispanic White	One primary only	C20.9-Rectum, NOS	Positive histology	8720/3: Malignant melanoma, NOS	Regional	Blank(s)	Blank(s)	Blank(s)	70	4 or more regional lymph nodes removed	No/Unknown	None/Unknown	Dead (attributable to this cancer dx)	Alive or dead due to cancer	3
48808434	77 years	75-79 years	Female	Non-Hispanic White	One primary only	C21.0-Anus, NOS	Positive histology	8721/3: Nodular melanoma	Regional	Blank(s)	Blank(s)	Blank(s)	27	Sentinel lymph node biopsy	No/Unknown	None/Unknown	Dead (attributable to this cancer dx)	Alive or dead due to cancer	19
48868770	56 years	55-59 years	Male	Non-Hispanic White	One primary only	C21.0-Anus, NOS	Positive histology	8720/3: Malignant melanoma, NOS	Distant	Blank(s)	Blank(s)	Blank(s)	20	None	No/Unknown	None/Unknown	Dead (attributable to this cancer dx)	Alive or dead due to cancer	13
49306557	72 years	70-74 years	Male	Non-Hispanic White	One primary only	C20.9-Rectum, NOS	Positive histology	8720/3: Malignant melanoma, NOS	Unknown/unstaged	Blank(s)	Blank(s)	Blank(s)	0	Blank(s)	No/Unknown	None/Unknown	Dead (attributable to this cancer dx)	Alive or dead due to cancer	53
49309843	71 years	70-74 years	Male	Non-Hispanic White	One primary only	C20.9-Rectum, NOS	Positive histology	8720/3: Malignant melanoma, NOS	Distant	9	9	3	90	Unknown or not applicable	No/Unknown	Beam radiation	Dead (attributable to this cancer dx)	Alive or dead due to cancer	1
49358193	67 years	65-69 years	Male	Non-Hispanic White	One primary only	C20.9-Rectum, NOS	Positive histology	8720/3: Malignant melanoma, NOS	Unknown/unstaged	Blank(s)	Blank(s)	Blank(s)	90	Blank(s)	No/Unknown	None/Unknown	Dead (attributable to this cancer dx)	Alive or dead due to cancer	38
49401636	79 years	75-79 years	Female	Hispanic (All Races)	One primary only	C21.1-Anal canal	Positive histology	8720/3: Malignant melanoma, NOS	Localized	3	0	0	27	None	No/Unknown	None/Unknown	Dead (attributable to this cancer dx)	Alive or dead due to cancer	75
49889005	80 years	80-84 years	Female	Non-Hispanic Asian or Pacific Islander	One primary only	C21.1-Anal canal	Positive histology	8720/3: Malignant melanoma, NOS	Localized	3	0	0	20	None	No/Unknown	None/Unknown	Dead (attributable to this cancer dx)	Alive or dead due to cancer	16
49901435	47 years	45-49 years	Female	Non-Hispanic Asian or Pacific Islander	One primary only	C21.8-Overlapping lesion of rectum, anus, and anal canal	Positive histology	8770/3: Mixed epithelioid and spindle cell melanoma	Distant	3	3	0	60	4 or more regional lymph nodes removed	No/Unknown	None/Unknown	Dead (attributable to this cancer dx)	Alive or dead due to cancer	14
49901863	83 years	80-84 years	Female	Non-Hispanic White	One primary only	C21.1-Anal canal	Positive histology	8720/3: Malignant melanoma, NOS	Localized	3	1	0	27	None	No/Unknown	None/Unknown	Dead (attributable to this cancer dx)	Alive or dead due to cancer	22
49911693	80 years	80-84 years	Male	Non-Hispanic White	One primary only	C15.5-Lower third of esophagus	Positive histology	8720/3: Malignant melanoma, NOS	Distant	1	1	0	0	None	Yes	Beam radiation	Dead (attributable to this cancer dx)	Alive or dead due to cancer	7
49932591	85+ years	85+ years	Female	Non-Hispanic White	One primary only	C18.9-Colon, NOS	Positive histology	8720/3: Malignant melanoma, NOS	Distant	9	9	0	0	None	Yes	None/Unknown	Dead (attributable to this cancer dx)	Alive or dead due to cancer	6
49969962	85+ years	85+ years	Male	Non-Hispanic White	One primary only	C21.1-Anal canal	Positive histology	8720/3: Malignant melanoma, NOS	Localized	1	0	0	27	None	No/Unknown	None/Unknown	Dead (attributable to this cancer dx)	Alive or dead due to cancer	11
49976552	62 years	60-64 years	Female	Non-Hispanic Asian or Pacific Islander	One primary only	C21.1-Anal canal	Positive histology	8720/3: Malignant melanoma, NOS	Regional	3	3	0	20	4 or more regional lymph nodes removed	No/Unknown	None/Unknown	Dead (attributable to this cancer dx)	Alive or dead due to cancer	23
49979185	53 years	50-54 years	Male	Non-Hispanic White	One primary only	C21.8-Overlapping lesion of rectum, anus, and anal canal	Positive histology	8720/3: Malignant melanoma, NOS	Distant	3	3	3	60	1 to 3 regional lymph nodes removed	Yes	Beam radiation	Dead (attributable to this cancer dx)	Alive or dead due to cancer	7
49986758	77 years	75-79 years	Female	Non-Hispanic White	One primary only	C16.2-Body of stomach	Positive histology	8720/3: Malignant melanoma, NOS	Distant	1	0	0	0	None	No/Unknown	None/Unknown	Dead (attributable to this cancer dx)	Alive or dead due to cancer	2
49994801	85+ years	85+ years	Male	Non-Hispanic White	One primary only	C20.9-Rectum, NOS	Positive histology	8720/3: Malignant melanoma, NOS	Localized	3	0	0	27	None	No/Unknown	Beam radiation	Dead (attributable to this cancer dx)	Alive or dead due to cancer	5
50414585	84 years	80-84 years	Male	Non-Hispanic White	One primary only	C17.0-Duodenum	Positive histology	8720/3: Malignant melanoma, NOS	Distant	1	0	0	0	None	No/Unknown	None/Unknown	Dead (attributable to this cancer dx)	Alive or dead due to cancer	3
50471233	85+ years	85+ years	Male	Non-Hispanic White	One primary only	C21.8-Overlapping lesion of rectum, anus, and anal canal	Positive histology	8720/3: Malignant melanoma, NOS	Localized	3	0	0	27	None	Yes	None/Unknown	Dead (attributable to this cancer dx)	Alive or dead due to cancer	15
50509989	62 years	60-64 years	Female	Non-Hispanic White	One primary only	C21.0-Anus, NOS	Positive histology	8720/3: Malignant melanoma, NOS	Localized	3	3	0	27	Sentinel lymph node biopsy	Yes	None/Unknown	Dead (attributable to this cancer dx)	Alive or dead due to cancer	41
50534464	54 years	50-54 years	Female	Hispanic (All Races)	One primary only	C20.9-Rectum, NOS	Positive histology	8720/3: Malignant melanoma, NOS	Regional	3	3	0	30	4 or more regional lymph nodes removed	No/Unknown	None/Unknown	Dead (attributable to this cancer dx)	Alive or dead due to cancer	41
50551566	80 years	80-84 years	Female	Hispanic (All Races)	1st of 2 or more primaries	C17.1-Jejunum	Positive histology	8720/3: Malignant melanoma, NOS	Localized	3	0	0	30	None	No/Unknown	None/Unknown	Dead (attributable to this cancer dx)	Alive or dead due to cancer	22
50552703	50 years	50-54 years	Male	Non-Hispanic White	One primary only	C16.0-Cardia, NOS	Positive histology	8720/3: Malignant melanoma, NOS	Regional	1	0	0	0	None	No/Unknown	None/Unknown	Dead (attributable to this cancer dx)	Alive or dead due to cancer	1
50977761	55 years	55-59 years	Male	Hispanic (All Races)	One primary only	C21.8-Overlapping lesion of rectum, anus, and anal canal	Positive histology	8720/3: Malignant melanoma, NOS	Regional	3	3	0	62	4 or more regional lymph nodes removed	Yes	None/Unknown	Dead (attributable to this cancer dx)	Alive or dead due to cancer	8
50986122	69 years	65-69 years	Female	Non-Hispanic White	One primary only	C21.8-Overlapping lesion of rectum, anus, and anal canal	Positive histology	8720/3: Malignant melanoma, NOS	Regional	3	3	0	63	4 or more regional lymph nodes removed	No/Unknown	Recommended, unknown if administered	Dead (attributable to this cancer dx)	Alive or dead due to cancer	6
51050359	73 years	70-74 years	Male	Hispanic (All Races)	One primary only	C21.1-Anal canal	Positive histology	8720/3: Malignant melanoma, NOS	Distant	1	0	0	0	None	Yes	None/Unknown	Dead (attributable to this cancer dx)	Alive or dead due to cancer	25
51077347	78 years	75-79 years	Female	Non-Hispanic White	One primary only	C21.0-Anus, NOS	Positive histology	8720/3: Malignant melanoma, NOS	Localized	3	0	0	27	None	No/Unknown	Beam radiation	Dead (attributable to this cancer dx)	Alive or dead due to cancer	18
51099029	72 years	70-74 years	Female	Hispanic (All Races)	One primary only	C21.1-Anal canal	Positive histology	8721/3: Nodular melanoma	Regional	3	3	0	27	1 to 3 regional lymph nodes removed	No/Unknown	None/Unknown	Dead (attributable to this cancer dx)	Alive or dead due to cancer	22
51514990	85+ years	85+ years	Female	Hispanic (All Races)	One primary only	C21.8-Overlapping lesion of rectum, anus, and anal canal	Positive histology	8720/3: Malignant melanoma, NOS	Distant	3	0	0	27	None	No/Unknown	None/Unknown	Dead (attributable to this cancer dx)	Alive or dead due to cancer	0
51552752	53 years	50-54 years	Male	Non-Hispanic White	One primary only	C21.1-Anal canal	Positive histology	8720/3: Malignant melanoma, NOS	Distant	3	3	3	60	4 or more regional lymph nodes removed	No/Unknown	Beam radiation	Dead (attributable to this cancer dx)	Alive or dead due to cancer	2
51568552	70 years	70-74 years	Female	Non-Hispanic White	One primary only	C21.8-Overlapping lesion of rectum, anus, and anal canal	Positive histology	8720/3: Malignant melanoma, NOS	Localized	3	3	0	27	Sentinel lymph node biopsy	No/Unknown	None/Unknown	Dead (attributable to this cancer dx)	Alive or dead due to cancer	48
51618521	61 years	60-64 years	Male	Non-Hispanic White	One primary only	C17.9-Small intestine, NOS	Positive histology	8720/3: Malignant melanoma, NOS	Unknown/unstaged	9	9	9	90	Unknown or not applicable	No/Unknown	None/Unknown	Dead (attributable to this cancer dx)	Alive or dead due to cancer	4
51626575	54 years	50-54 years	Female	Hispanic (All Races)	One primary only	C21.8-Overlapping lesion of rectum, anus, and anal canal	Positive histology	8720/3: Malignant melanoma, NOS	Distant	1	0	0	0	None	Yes	None/Unknown	Dead (attributable to this cancer dx)	Alive or dead due to cancer	0
51630387	64 years	60-64 years	Male	Hispanic (All Races)	One primary only	C20.9-Rectum, NOS	Positive histology	8720/3: Malignant melanoma, NOS	Regional	3	3	0	70	4 or more regional lymph nodes removed	No/Unknown	Recommended, unknown if administered	Dead (attributable to this cancer dx)	Alive or dead due to cancer	16
52053396	70 years	70-74 years	Female	Non-Hispanic White	One primary only	C20.9-Rectum, NOS	Positive histology	8720/3: Malignant melanoma, NOS	Distant	3	3	0	60	4 or more regional lymph nodes removed	Yes	None/Unknown	Dead (attributable to this cancer dx)	Alive or dead due to cancer	19
52054430	74 years	70-74 years	Male	Non-Hispanic White	One primary only	C21.1-Anal canal	Positive histology	8720/3: Malignant melanoma, NOS	Localized	3	0	0	26	None	No/Unknown	None/Unknown	Dead (attributable to this cancer dx)	Alive or dead due to cancer	18
52073901	64 years	60-64 years	Male	Non-Hispanic White	One primary only	C20.9-Rectum, NOS	Positive histology	8720/3: Malignant melanoma, NOS	Distant	1	9	3	90	1 to 3 regional lymph nodes removed	No/Unknown	None/Unknown	Dead (attributable to this cancer dx)	Alive or dead due to cancer	6
52082736	74 years	70-74 years	Male	Non-Hispanic White	One primary only	C21.1-Anal canal	Positive histology	8720/3: Malignant melanoma, NOS	Localized	3	0	0	26	None	No/Unknown	None/Unknown	Dead (attributable to this cancer dx)	Alive or dead due to cancer	5
52103891	70 years	70-74 years	Male	Non-Hispanic White	One primary only	C20.9-Rectum, NOS	Positive histology	8720/3: Malignant melanoma, NOS	Localized	3	3	0	20	Sentinel lymph node biopsy	No/Unknown	None/Unknown	Dead (attributable to this cancer dx)	Alive or dead due to cancer	35
52104194	59 years	55-59 years	Male	Non-Hispanic White	One primary only	C16.2-Body of stomach	Positive histology	8720/3: Malignant melanoma, NOS	Distant	1	0	3	0	None	Yes	None/Unknown	Dead (attributable to this cancer dx)	Alive or dead due to cancer	9
52149934	82 years	80-84 years	Female	Non-Hispanic White	One primary only	C20.9-Rectum, NOS	Positive histology	8720/3: Malignant melanoma, NOS	Regional	1	0	0	0	None	No/Unknown	None/Unknown	Dead (attributable to this cancer dx)	Alive or dead due to cancer	1
52156318	75 years	75-79 years	Male	Non-Hispanic White	One primary only	C21.1-Anal canal	Positive histology	8720/3: Malignant melanoma, NOS	Localized	Blank(s)	Blank(s)	Blank(s)	27	Blank(s)	No/Unknown	None/Unknown	Dead (attributable to this cancer dx)	Alive or dead due to cancer	30
52167189	54 years	50-54 years	Female	Hispanic (All Races)	1st of 2 or more primaries	C20.9-Rectum, NOS	Positive histology	8720/3: Malignant melanoma, NOS	Localized	3	0	0	26	None	No/Unknown	None/Unknown	Dead (attributable to this cancer dx)	Alive or dead due to cancer	61
52205804	50 years	50-54 years	Male	Non-Hispanic White	One primary only	C21.1-Anal canal	Positive histology	8720/3: Malignant melanoma, NOS	Distant	1	0	0	0	Unknown or not applicable	Yes	Beam radiation	Dead (attributable to this cancer dx)	Alive or dead due to cancer	10
52652844	85+ years	85+ years	Female	Non-Hispanic White	One primary only	C21.1-Anal canal	Positive histology	8720/3: Malignant melanoma, NOS	Localized	1	0	0	0	None	No/Unknown	None/Unknown	Dead (attributable to this cancer dx)	Alive or dead due to cancer	3
52697030	66 years	65-69 years	Male	Non-Hispanic Asian or Pacific Islander	One primary only	C21.8-Overlapping lesion of rectum, anus, and anal canal	Positive histology	8720/3: Malignant melanoma, NOS	Distant	3	3	0	62	4 or more regional lymph nodes removed	Yes	Beam radiation	Dead (attributable to this cancer dx)	Alive or dead due to cancer	6
52699376	58 years	55-59 years	Female	Non-Hispanic White	One primary only	C21.1-Anal canal	Positive histology	8720/3: Malignant melanoma, NOS	Localized	3	0	0	20	None	No/Unknown	None/Unknown	Dead (attributable to this cancer dx)	Alive or dead due to cancer	45
52723510	65 years	65-69 years	Male	Non-Hispanic White	One primary only	C21.1-Anal canal	Positive histology	8720/3: Malignant melanoma, NOS	Distant	0	0	3	0	None	No/Unknown	Beam radiation	Dead (attributable to this cancer dx)	Alive or dead due to cancer	6
52743896	60 years	60-64 years	Male	Non-Hispanic Asian or Pacific Islander	One primary only	C20.9-Rectum, NOS	Positive histology	8720/3: Malignant melanoma, NOS	Distant	1	0	0	0	None	Yes	Refused (1988+)	Dead (attributable to this cancer dx)	Alive or dead due to cancer	3
52763237	85+ years	85+ years	Female	Non-Hispanic White	One primary only	C20.9-Rectum, NOS	Positive histology	8720/3: Malignant melanoma, NOS	Unknown/unstaged	1	0	0	0	None	No/Unknown	None/Unknown	Dead (attributable to this cancer dx)	Alive or dead due to cancer	0
53188938	63 years	60-64 years	Male	Non-Hispanic Black	One primary only	C21.1-Anal canal	Positive histology	8720/3: Malignant melanoma, NOS	Unknown/unstaged	3	3	0	60	4 or more regional lymph nodes removed	No/Unknown	None/Unknown	Dead (attributable to this cancer dx)	Alive or dead due to cancer	10
53192734	62 years	60-64 years	Female	Non-Hispanic White	1st of 2 or more primaries	C20.9-Rectum, NOS	Positive histology	8720/3: Malignant melanoma, NOS	Localized	3	0	0	27	None	No/Unknown	Radioactive implants (includes brachytherapy) (1988+)	Dead (attributable to this cancer dx)	Alive or dead due to cancer	57
53196837	76 years	75-79 years	Female	Non-Hispanic White	One primary only	C20.9-Rectum, NOS	Positive histology	8720/3: Malignant melanoma, NOS	Localized	1	0	0	0	None	No/Unknown	None/Unknown	Dead (attributable to this cancer dx)	Alive or dead due to cancer	0
53236574	66 years	65-69 years	Female	Non-Hispanic White	One primary only	C15.5-Lower third of esophagus	Positive histology	8720/3: Malignant melanoma, NOS	Distant	1	1	1	0	None	No/Unknown	Beam radiation	Dead (attributable to this cancer dx)	Alive or dead due to cancer	3
53258086	80 years	80-84 years	Female	Non-Hispanic White	One primary only	C22.0-Liver	Unknown	8720/3: Malignant melanoma, NOS	Unknown/unstaged	9	9	9	99	Unknown or not applicable	No/Unknown	None/Unknown	Dead (attributable to this cancer dx)	Alive or dead due to cancer	Unknown
53268967	63 years	60-64 years	Male	Non-Hispanic White	One primary only	C17.0-Duodenum	Positive histology	8720/3: Malignant melanoma, NOS	Distant	9	9	9	0	None	No/Unknown	None/Unknown	Dead (attributable to this cancer dx)	Alive or dead due to cancer	3
53291428	61 years	60-64 years	Male	Non-Hispanic White	One primary only	C21.8-Overlapping lesion of rectum, anus, and anal canal	Positive histology	8720/3: Malignant melanoma, NOS	Distant	3	0	0	20	None	Yes	Beam radiation	Dead (attributable to this cancer dx)	Alive or dead due to cancer	6
53700407	63 years	60-64 years	Female	Non-Hispanic Asian or Pacific Islander	One primary only	C21.1-Anal canal	Positive histology	8720/3: Malignant melanoma, NOS	Regional	5	0	0	27	None	Yes	None/Unknown	Dead (attributable to this cancer dx)	Alive or dead due to cancer	12
53710366	47 years	45-49 years	Male	Hispanic (All Races)	One primary only	C20.9-Rectum, NOS	Positive histology	8720/3: Malignant melanoma, NOS	Regional	3	3	0	30	4 or more regional lymph nodes removed	No/Unknown	None/Unknown	Dead (attributable to this cancer dx)	Alive or dead due to cancer	35
53741927	85+ years	85+ years	Male	Non-Hispanic White	One primary only	C21.8-Overlapping lesion of rectum, anus, and anal canal	Positive histology	8720/3: Malignant melanoma, NOS	Distant	1	0	0	0	None	No/Unknown	None/Unknown	Dead (attributable to this cancer dx)	Alive or dead due to cancer	6
53748222	83 years	80-84 years	Female	Non-Hispanic White	One primary only	C21.8-Overlapping lesion of rectum, anus, and anal canal	Positive histology	8720/3: Malignant melanoma, NOS	Localized	3	0	0	27	None	No/Unknown	None/Unknown	Dead (attributable to this cancer dx)	Alive or dead due to cancer	9
53756757	61 years	60-64 years	Male	Non-Hispanic White	One primary only	C20.9-Rectum, NOS	Positive histology	8721/3: Nodular melanoma	Localized	3	0	0	27	None	No/Unknown	None/Unknown	Dead (attributable to this cancer dx)	Alive or dead due to cancer	21
53781452	56 years	55-59 years	Male	Non-Hispanic Black	One primary only	C26.9-Gastrointestinal tract, NOS	Positive histology	8720/3: Malignant melanoma, NOS	Blank(s)	9	9	9	0	None	Yes	None/Unknown	Dead (attributable to this cancer dx)	Alive or dead due to cancer	7
53795231	84 years	80-84 years	Female	Non-Hispanic White	One primary only	C21.0-Anus, NOS	Positive histology	8720/3: Malignant melanoma, NOS	Distant	1	0	0	0	None	No/Unknown	None/Unknown	Dead (attributable to this cancer dx)	Alive or dead due to cancer	0
53824243	85+ years	85+ years	Male	Hispanic (All Races)	1st of 2 or more primaries	C16.3-Gastric antrum	Positive histology	8720/3: Malignant melanoma, NOS	Localized	1	9	0	0	None	No/Unknown	Beam radiation	Dead (attributable to this cancer dx)	Alive or dead due to cancer	16
53855436	58 years	55-59 years	Male	Non-Hispanic White	One primary only	C18.9-Colon, NOS	Positive histology	8720/3: Malignant melanoma, NOS	Distant	3	3	3	30	None	No/Unknown	None/Unknown	Dead (attributable to this cancer dx)	Alive or dead due to cancer	13
54262021	44 years	40-44 years	Male	Hispanic (All Races)	One primary only	C16.5-Lesser curvature of stomach NOS	Positive histology	8720/3: Malignant melanoma, NOS	Distant	1	0	3	0	None	No/Unknown	None/Unknown	Dead (attributable to this cancer dx)	Alive or dead due to cancer	1
54329972	79 years	75-79 years	Female	Non-Hispanic Asian or Pacific Islander	One primary only	C21.8-Overlapping lesion of rectum, anus, and anal canal	Positive histology	8720/3: Malignant melanoma, NOS	Regional	3	3	0	60	4 or more regional lymph nodes removed	No/Unknown	None/Unknown	Dead (attributable to this cancer dx)	Alive or dead due to cancer	22
54345328	85+ years	85+ years	Male	Non-Hispanic White	One primary only	C17.1-Jejunum	Positive histology	8720/3: Malignant melanoma, NOS	Regional	3	3	0	30	4 or more regional lymph nodes removed	No/Unknown	None/Unknown	Dead (attributable to this cancer dx)	Alive or dead due to cancer	0
54347926	80 years	80-84 years	Female	Non-Hispanic White	1st of 2 or more primaries	C20.9-Rectum, NOS	Positive histology	8720/3: Malignant melanoma, NOS	Regional	1	0	0	0	None	No/Unknown	None/Unknown	Dead (attributable to this cancer dx)	Alive or dead due to cancer	6
54383217	69 years	65-69 years	Female	Hispanic (All Races)	One primary only	C20.9-Rectum, NOS	Positive histology	8720/3: Malignant melanoma, NOS	Distant	1	0	0	0	None	Yes	Beam radiation	Dead (attributable to this cancer dx)	Alive or dead due to cancer	2
54396833	54 years	50-54 years	Female	Hispanic (All Races)	One primary only	C21.8-Overlapping lesion of rectum, anus, and anal canal	Positive histology	8772/3: Spindle cell melanoma, NOS	Distant	1	0	0	90	Number of regional lymph nodes removed unknown	No/Unknown	Beam radiation	Dead (attributable to this cancer dx)	Alive or dead due to cancer	4
54403827	84 years	80-84 years	Female	Hispanic (All Races)	One primary only	C21.8-Overlapping lesion of rectum, anus, and anal canal	Positive histology	8720/3: Malignant melanoma, NOS	Distant	1	0	0	0	None	No/Unknown	None/Unknown	Dead (attributable to this cancer dx)	Alive or dead due to cancer	2
54812966	57 years	55-59 years	Female	Non-Hispanic White	One primary only	C23.9-Gallbladder	Positive histology	8720/3: Malignant melanoma, NOS	Blank(s)	3	0	0	40	None	No/Unknown	None/Unknown	Dead (attributable to this cancer dx)	Alive or dead due to cancer	14
54814409	59 years	55-59 years	Male	Non-Hispanic White	One primary only	C21.0-Anus, NOS	Positive histology	8720/3: Malignant melanoma, NOS	Distant	1	0	3	0	None	No/Unknown	Beam radiation	Dead (attributable to this cancer dx)	Alive or dead due to cancer	9
54853418	75 years	75-79 years	Female	Non-Hispanic White	One primary only	C18.2-Ascending colon	Positive histology	8720/3: Malignant melanoma, NOS	Distant	3	3	0	40	4 or more regional lymph nodes removed	No/Unknown	None/Unknown	Dead (attributable to this cancer dx)	Alive or dead due to cancer	3
54859723	63 years	60-64 years	Female	Non-Hispanic White	One primary only	C21.8-Overlapping lesion of rectum, anus, and anal canal	Positive histology	8720/3: Malignant melanoma, NOS	Regional	3	3	9	62	4 or more regional lymph nodes removed	No/Unknown	None/Unknown	Dead (attributable to this cancer dx)	Alive or dead due to cancer	6
54903017	85+ years	85+ years	Male	Non-Hispanic White	One primary only	C21.0-Anus, NOS	Positive histology	8720/3: Malignant melanoma, NOS	Localized	3	0	0	27	None	No/Unknown	None/Unknown	Dead (attributable to this cancer dx)	Alive or dead due to cancer	7
54908138	70 years	70-74 years	Female	Hispanic (All Races)	One primary only	C21.1-Anal canal	Positive histology	8720/3: Malignant melanoma, NOS	Distant	0	3	3	0	Biopsy or aspiration of regional lymph node, NOS	No/Unknown	Refused (1988+)	Dead (attributable to this cancer dx)	Alive or dead due to cancer	15
54917591	79 years	75-79 years	Female	Non-Hispanic White	One primary only	C21.0-Anus, NOS	Positive histology	8720/3: Malignant melanoma, NOS	Localized	3	0	0	27	None	No/Unknown	Refused (1988+)	Dead (attributable to this cancer dx)	Alive or dead due to cancer	8
54931913	53 years	50-54 years	Male	Hispanic (All Races)	One primary only	C15.5-Lower third of esophagus	Positive histology	8720/3: Malignant melanoma, NOS	Distant	0	0	0	0	None	Yes	None/Unknown	Dead (attributable to this cancer dx)	Alive or dead due to cancer	14
54948601	68 years	65-69 years	Male	Non-Hispanic Black	One primary only	C20.9-Rectum, NOS	Positive histology	8720/3: Malignant melanoma, NOS	Regional	1	1	0	0	None	No/Unknown	Beam radiation	Dead (attributable to this cancer dx)	Alive or dead due to cancer	17
54950333	48 years	45-49 years	Female	Non-Hispanic Asian or Pacific Islander	One primary only	C15.9-Esophagus, NOS	Positive histology	8720/3: Malignant melanoma, NOS	Distant	1	0	3	0	None	No/Unknown	None/Unknown	Dead (attributable to this cancer dx)	Alive or dead due to cancer	3
55428090	85+ years	85+ years	Female	Non-Hispanic White	One primary only	C21.0-Anus, NOS	Positive histology	8720/3: Malignant melanoma, NOS	Regional	0	0	0	0	None	No/Unknown	Beam radiation	Dead (attributable to this cancer dx)	Alive or dead due to cancer	6
55428849	85+ years	85+ years	Male	Non-Hispanic White	One primary only	C21.8-Overlapping lesion of rectum, anus, and anal canal	Positive histology	8720/3: Malignant melanoma, NOS	Regional	3	0	0	27	None	No/Unknown	None/Unknown	Dead (attributable to this cancer dx)	Alive or dead due to cancer	7
55471830	62 years	60-64 years	Female	Non-Hispanic White	One primary only	C21.8-Overlapping lesion of rectum, anus, and anal canal	Positive histology	8720/3: Malignant melanoma, NOS	Regional	1	0	0	0	None	Yes	Beam radiation	Dead (attributable to this cancer dx)	Alive or dead due to cancer	7
55476407	82 years	80-84 years	Male	Non-Hispanic Asian or Pacific Islander	One primary only	C20.9-Rectum, NOS	Positive histology	8720/3: Malignant melanoma, NOS	Distant	1	0	0	0	None	No/Unknown	Beam radiation	Dead (attributable to this cancer dx)	Alive or dead due to cancer	12
55501458	74 years	70-74 years	Male	Non-Hispanic White	One primary only	C20.9-Rectum, NOS	Positive histology	8720/3: Malignant melanoma, NOS	Regional	Blank(s)	Blank(s)	Blank(s)	27	None	No/Unknown	None/Unknown	Dead (attributable to this cancer dx)	Alive or dead due to cancer	7
55998721	64 years	60-64 years	Male	Non-Hispanic White	One primary only	C16.2-Body of stomach	Positive histology	8720/3: Malignant melanoma, NOS	Distant	Blank(s)	Blank(s)	Blank(s)	0	None	No/Unknown	Beam radiation	Dead (attributable to this cancer dx)	Alive or dead due to cancer	0
57972625	80 years	80-84 years	Male	Non-Hispanic Black	One primary only	C20.9-Rectum, NOS	Positive histology	8720/3: Malignant melanoma, NOS	Distant	0	0	0	0	None	No/Unknown	Refused (1988+)	Dead (attributable to this cancer dx)	Alive or dead due to cancer	0
57990224	74 years	70-74 years	Female	Non-Hispanic White	One primary only	C21.8-Overlapping lesion of rectum, anus, and anal canal	Positive histology	8720/3: Malignant melanoma, NOS	Regional	3	3	0	63	4 or more regional lymph nodes removed	Yes	None/Unknown	Dead (attributable to this cancer dx)	Alive or dead due to cancer	11
57994728	58 years	55-59 years	Female	Non-Hispanic White	One primary only	C21.0-Anus, NOS	Positive histology	8720/3: Malignant melanoma, NOS	Localized	3	3	0	60	4 or more regional lymph nodes removed	Yes	None/Unknown	Dead (attributable to this cancer dx)	Alive or dead due to cancer	9
58008249	83 years	80-84 years	Female	Non-Hispanic White	One primary only	C20.9-Rectum, NOS	Positive histology	8720/3: Malignant melanoma, NOS	Unknown/unstaged	Blank(s)	Blank(s)	Blank(s)	20	None	No/Unknown	None/Unknown	Dead (attributable to this cancer dx)	Alive or dead due to cancer	111
58013458	85+ years	85+ years	Female	Non-Hispanic Black	One primary only	C20.9-Rectum, NOS	Positive histology	8720/3: Malignant melanoma, NOS	Unknown/unstaged	9	9	9	27	None	No/Unknown	None/Unknown	Dead (attributable to this cancer dx)	Alive or dead due to cancer	4
58020654	76 years	75-79 years	Male	Non-Hispanic White	One primary only	C20.9-Rectum, NOS	Positive histology	8720/3: Malignant melanoma, NOS	Unknown/unstaged	3	0	0	27	None	No/Unknown	None/Unknown	Dead (attributable to this cancer dx)	Alive or dead due to cancer	0
58340761	58 years	55-59 years	Female	Non-Hispanic White	One primary only	C21.1-Anal canal	Positive histology	8770/3: Mixed epithelioid and spindle cell melanoma	Regional	5	5	0	26	Sentinel lymph node biopsy	Yes	Beam radiation	Dead (attributable to this cancer dx)	Alive or dead due to cancer	31
58344561	57 years	55-59 years	Female	Non-Hispanic White	One primary only	C21.8-Overlapping lesion of rectum, anus, and anal canal	Positive histology	8771/3: Epithelioid cell melanoma	Unknown/unstaged	3	3	0	22	Sentinel node biopsy and lym nd removed same/unstated time	No/Unknown	None/Unknown	Dead (attributable to this cancer dx)	Alive or dead due to cancer	16
58344715	69 years	65-69 years	Female	Non-Hispanic White	One primary only	C21.1-Anal canal	Positive histology	8720/3: Malignant melanoma, NOS	Localized	3	0	0	27	None	No/Unknown	None/Unknown	Dead (attributable to this cancer dx)	Alive or dead due to cancer	62
58377231	57 years	55-59 years	Female	Non-Hispanic White	One primary only	C20.9-Rectum, NOS	Positive histology	8720/3: Malignant melanoma, NOS	Localized	1	0	0	30	4 or more regional lymph nodes removed	Yes	None/Unknown	Dead (attributable to this cancer dx)	Alive or dead due to cancer	5
58378484	59 years	55-59 years	Female	Non-Hispanic White	One primary only	C21.0-Anus, NOS	Positive histology	8720/3: Malignant melanoma, NOS	Regional	3	3	0	20	4 or more regional lymph nodes removed	No/Unknown	None/Unknown	Dead (attributable to this cancer dx)	Alive or dead due to cancer	7
58383550	78 years	75-79 years	Female	Non-Hispanic White	One primary only	C20.9-Rectum, NOS	Positive histology	8720/3: Malignant melanoma, NOS	Localized	3	0	0	27	None	No/Unknown	Beam radiation	Dead (attributable to this cancer dx)	Alive or dead due to cancer	32
58443718	81 years	80-84 years	Male	Non-Hispanic White	One primary only	C21.0-Anus, NOS	Positive histology	8720/3: Malignant melanoma, NOS	Regional	3	3	0	20	4 or more regional lymph nodes removed	No/Unknown	None/Unknown	Dead (attributable to this cancer dx)	Alive or dead due to cancer	11
58456488	85+ years	85+ years	Female	Non-Hispanic White	One primary only	C21.0-Anus, NOS	Positive histology	8720/3: Malignant melanoma, NOS	Unknown/unstaged	9	0	0	22	None	No/Unknown	Beam radiation	Dead (attributable to this cancer dx)	Alive or dead due to cancer	11
58784518	61 years	60-64 years	Female	Non-Hispanic White	One primary only	C16.1-Fundus of stomach	Positive histology	8720/3: Malignant melanoma, NOS	Unknown/unstaged	1	9	9	30	1 to 3 regional lymph nodes removed	Yes	None/Unknown	Dead (attributable to this cancer dx)	Alive or dead due to cancer	6
58796967	53 years	50-54 years	Female	Non-Hispanic White	One primary only	C20.9-Rectum, NOS	Positive histology	8720/3: Malignant melanoma, NOS	Unknown/unstaged	3	0	0	27	Unknown or not applicable	Yes	Beam radiation	Dead (attributable to this cancer dx)	Alive or dead due to cancer	22
58816410	85+ years	85+ years	Male	Non-Hispanic White	One primary only	C20.9-Rectum, NOS	Positive histology	8720/3: Malignant melanoma, NOS	Localized	1	0	0	0	None	No/Unknown	Beam radiation	Dead (attributable to this cancer dx)	Alive or dead due to cancer	4
58826548	68 years	65-69 years	Male	Non-Hispanic White	One primary only	C21.8-Overlapping lesion of rectum, anus, and anal canal	Positive histology	8720/3: Malignant melanoma, NOS	Localized	9	9	9	27	None	No/Unknown	Beam radiation	Dead (attributable to this cancer dx)	Alive or dead due to cancer	14
58855234	82 years	80-84 years	Female	Non-Hispanic White	One primary only	C21.0-Anus, NOS	Positive histology	8721/3: Nodular melanoma	Localized	3	0	0	27	None	No/Unknown	None/Unknown	Dead (attributable to this cancer dx)	Alive or dead due to cancer	9
58876713	56 years	55-59 years	Female	Non-Hispanic White	One primary only	C21.0-Anus, NOS	Positive histology	8720/3: Malignant melanoma, NOS	Regional	3	3	0	61	Sentinel node biopsy and lym nd removed same/unstated time	Yes	None/Unknown	Dead (attributable to this cancer dx)	Alive or dead due to cancer	21
58892705	85+ years	85+ years	Female	Non-Hispanic White	One primary only	C20.9-Rectum, NOS	Positive histology	8730/3: Amelanotic melanoma	Unknown/unstaged	3	0	0	25	None	No/Unknown	Beam radiation	Dead (attributable to this cancer dx)	Alive or dead due to cancer	5
58900530	73 years	70-74 years	Female	Non-Hispanic White	One primary only	C20.9-Rectum, NOS	Positive histology	8720/3: Malignant melanoma, NOS	Distant	0	0	0	0	None	No/Unknown	Beam radiation	Dead (attributable to this cancer dx)	Alive or dead due to cancer	9
59217429	84 years	80-84 years	Female	Non-Hispanic White	One primary only	C21.8-Overlapping lesion of rectum, anus, and anal canal	Positive histology	8720/3: Malignant melanoma, NOS	Regional	3	0	0	90	None	No/Unknown	Beam radiation	Dead (attributable to this cancer dx)	Alive or dead due to cancer	33
59223998	70 years	70-74 years	Female	Non-Hispanic White	One primary only	C21.0-Anus, NOS	Positive histology	8720/3: Malignant melanoma, NOS	Distant	3	3	0	60	4 or more regional lymph nodes removed	No/Unknown	None/Unknown	Dead (attributable to this cancer dx)	Alive or dead due to cancer	6
59237395	63 years	60-64 years	Female	Non-Hispanic White	One primary only	C20.9-Rectum, NOS	Radiography without microscopic confirm	8720/3: Malignant melanoma, NOS	Distant	0	0	0	99	None	No/Unknown	None/Unknown	Dead (attributable to this cancer dx)	Alive or dead due to cancer	4
59264709	74 years	70-74 years	Male	Non-Hispanic White	One primary only	C21.1-Anal canal	Positive histology	8720/3: Malignant melanoma, NOS	Distant	3	3	0	60	4 or more regional lymph nodes removed	Yes	None/Unknown	Dead (attributable to this cancer dx)	Alive or dead due to cancer	5
59272195	53 years	50-54 years	Female	Non-Hispanic White	One primary only	C21.0-Anus, NOS	Positive histology	8720/3: Malignant melanoma, NOS	Regional	3	3	0	62	4 or more regional lymph nodes removed	Yes	None/Unknown	Dead (attributable to this cancer dx)	Alive or dead due to cancer	9
59274546	62 years	60-64 years	Male	Non-Hispanic White	One primary only	C20.9-Rectum, NOS	Positive histology	8720/3: Malignant melanoma, NOS	Distant	0	0	3	0	None	No/Unknown	None/Unknown	Dead (attributable to this cancer dx)	Alive or dead due to cancer	11
59309909	62 years	60-64 years	Male	Non-Hispanic White	One primary only	C20.9-Rectum, NOS	Positive histology	8746/3: Mucosal lentiginous melanoma	Distant	1	0	0	0	None	Yes	Beam radiation	Dead (attributable to this cancer dx)	Alive or dead due to cancer	19
59665200	72 years	70-74 years	Female	Non-Hispanic White	One primary only	C20.9-Rectum, NOS	Positive histology	8720/3: Malignant melanoma, NOS	Distant	1	1	0	0	None	No/Unknown	Refused (1988+)	Dead (attributable to this cancer dx)	Alive or dead due to cancer	1
59675176	66 years	65-69 years	Male	Non-Hispanic White	One primary only	C17.1-Jejunum	Positive histology	8720/3: Malignant melanoma, NOS	Distant	3	0	3	40	None	No/Unknown	None/Unknown	Dead (attributable to this cancer dx)	Alive or dead due to cancer	10
59678287	71 years	70-74 years	Female	Non-Hispanic White	One primary only	C21.0-Anus, NOS	Positive histology	8721/3: Nodular melanoma	Localized	3	1	0	20	None	No/Unknown	None/Unknown	Dead (attributable to this cancer dx)	Alive or dead due to cancer	8
60749183	66 years	65-69 years	Male	Non-Hispanic White	One primary only	C18.6-Descending colon	Positive histology	8780/3: Blue nevus, malignant	Distant	1	0	3	0	None	No/Unknown	None/Unknown	Dead (attributable to this cancer dx)	Alive or dead due to cancer	0
60762775	59 years	55-59 years	Female	Hispanic (All Races)	One primary only	C21.8-Overlapping lesion of rectum, anus, and anal canal	Positive histology	8720/3: Malignant melanoma, NOS	Distant	1	0	0	27	None	No/Unknown	Beam radiation	Dead (attributable to this cancer dx)	Alive or dead due to cancer	4
60804492	78 years	75-79 years	Female	Non-Hispanic Black	One primary only	C21.1-Anal canal	Positive histology	8720/3: Malignant melanoma, NOS	Distant	Blank(s)	Blank(s)	Blank(s)	60	Blank(s)	No/Unknown	None/Unknown	Dead (attributable to this cancer dx)	Alive or dead due to cancer	1
60817468	59 years	55-59 years	Female	Non-Hispanic White	One primary only	C15.9-Esophagus, NOS	Positive histology	8720/3: Malignant melanoma, NOS	Regional	Blank(s)	Blank(s)	Blank(s)	40	Blank(s)	Yes	None/Unknown	Dead (attributable to this cancer dx)	Alive or dead due to cancer	2
60819173	54 years	50-54 years	Male	Non-Hispanic White	One primary only	C20.9-Rectum, NOS	Positive histology	8720/3: Malignant melanoma, NOS	Unknown/unstaged	Blank(s)	Blank(s)	Blank(s)	30	Blank(s)	No/Unknown	None/Unknown	Dead (attributable to this cancer dx)	Alive or dead due to cancer	28
60841819	69 years	65-69 years	Male	Non-Hispanic White	One primary only	C17.1-Jejunum	Positive histology	8720/3: Malignant melanoma, NOS	Distant	3	3	3	40	4 or more regional lymph nodes removed	No/Unknown	Beam radiation	Dead (attributable to this cancer dx)	Alive or dead due to cancer	1
61386196	70 years	70-74 years	Female	Non-Hispanic White	One primary only	C15.1-Thoracic esophagus	Positive histology	8720/3: Malignant melanoma, NOS	Localized	Blank(s)	Blank(s)	Blank(s)	30	Blank(s)	Yes	None/Unknown	Dead (attributable to this cancer dx)	Alive or dead due to cancer	40
61387845	63 years	60-64 years	Male	Non-Hispanic White	One primary only	C20.9-Rectum, NOS	Positive histology	8720/3: Malignant melanoma, NOS	Regional	3	3	1	27	4 or more regional lymph nodes removed	No/Unknown	None/Unknown	Dead (attributable to this cancer dx)	Alive or dead due to cancer	6
61411641	85+ years	85+ years	Female	Non-Hispanic White	One primary only	C21.0-Anus, NOS	Positive histology	8720/3: Malignant melanoma, NOS	Unknown/unstaged	Blank(s)	Blank(s)	Blank(s)	90	Blank(s)	No/Unknown	Beam radiation	Dead (attributable to this cancer dx)	Alive or dead due to cancer	19
61412882	64 years	60-64 years	Female	Non-Hispanic White	One primary only	C20.9-Rectum, NOS	Positive histology	8720/3: Malignant melanoma, NOS	Localized	Blank(s)	Blank(s)	Blank(s)	60	Blank(s)	No/Unknown	None/Unknown	Dead (attributable to this cancer dx)	Alive or dead due to cancer	16
62011644	68 years	65-69 years	Female	Non-Hispanic Black	One primary only	C21.0-Anus, NOS	Positive histology	8720/3: Malignant melanoma, NOS	Distant	3	0	0	27	None	Yes	None/Unknown	Dead (attributable to this cancer dx)	Alive or dead due to cancer	10
62043612	65 years	65-69 years	Male	Non-Hispanic White	One primary only	C21.1-Anal canal	Positive histology	8720/3: Malignant melanoma, NOS	Localized	3	3	0	62	1 to 3 regional lymph nodes removed	No/Unknown	None/Unknown	Dead (attributable to this cancer dx)	Alive or dead due to cancer	17
62058695	62 years	60-64 years	Male	Non-Hispanic White	One primary only	C20.9-Rectum, NOS	Positive histology	8744/3: Acral lentiginous melanoma, malignant	Unknown/unstaged	Blank(s)	Blank(s)	Blank(s)	90	Unknown or not applicable	No/Unknown	None/Unknown	Dead (attributable to this cancer dx)	Alive or dead due to cancer	35
62078890	85+ years	85+ years	Female	Non-Hispanic White	One primary only	C20.9-Rectum, NOS	Positive histology	8730/3: Amelanotic melanoma	Distant	1	0	0	0	None	No/Unknown	None/Unknown	Dead (attributable to this cancer dx)	Alive or dead due to cancer	16
62095300	55 years	55-59 years	Male	Non-Hispanic White	One primary only	C20.9-Rectum, NOS	Positive histology	8721/3: Nodular melanoma	Distant	1	0	3	27	None	Yes	None/Unknown	Dead (attributable to this cancer dx)	Alive or dead due to cancer	13
62130961	64 years	60-64 years	Female	Non-Hispanic Black	One primary only	C20.9-Rectum, NOS	Positive histology	8720/3: Malignant melanoma, NOS	Localized	3	0	0	27	None	No/Unknown	None/Unknown	Dead (attributable to this cancer dx)	Alive or dead due to cancer	26
62138838	69 years	65-69 years	Female	Non-Hispanic White	One primary only	C20.9-Rectum, NOS	Positive histology	8720/3: Malignant melanoma, NOS	Regional	3	0	0	27	None	Yes	None/Unknown	Dead (attributable to this cancer dx)	Alive or dead due to cancer	7
62153994	63 years	60-64 years	Female	Non-Hispanic White	One primary only	C20.9-Rectum, NOS	Positive histology	8720/3: Malignant melanoma, NOS	Distant	1	0	0	0	None	Yes	Beam radiation	Dead (attributable to this cancer dx)	Alive or dead due to cancer	5
63334714	43 years	40-44 years	Male	Non-Hispanic White	One primary only	C20.9-Rectum, NOS	Positive histology	8720/3: Malignant melanoma, NOS	Unknown/unstaged	0	0	9	27	None	No/Unknown	None/Unknown	Dead (attributable to this cancer dx)	Alive or dead due to cancer	5
63412607	85+ years	85+ years	Female	Non-Hispanic Black	One primary only	C21.1-Anal canal	Positive histology	8720/3: Malignant melanoma, NOS	Localized	Blank(s)	Blank(s)	Blank(s)	0	None	No/Unknown	None/Unknown	Dead (attributable to this cancer dx)	Alive or dead due to cancer	5
69390194	73 years	70-74 years	Female	Non-Hispanic White	One primary only	C15.4-Middle third of esophagus	Positive histology	8720/3: Malignant melanoma, NOS	Unknown/unstaged	Blank(s)	Blank(s)	Blank(s)	0	Blank(s)	No/Unknown	None/Unknown	Dead (attributable to this cancer dx)	Alive or dead due to cancer	59
69393579	75 years	75-79 years	Male	Non-Hispanic White	1st of 2 or more primaries	C15.0-Cervical esophagus	Positive histology	8720/3: Malignant melanoma, NOS	Localized	Blank(s)	Blank(s)	Blank(s)	50	Blank(s)	No/Unknown	None/Unknown	Dead (attributable to this cancer dx)	Alive or dead due to cancer	11
69449910	48 years	45-49 years	Female	Hispanic (All Races)	One primary only	C17.9-Small intestine, NOS	Positive histology	8720/3: Malignant melanoma, NOS	Distant	Blank(s)	Blank(s)	Blank(s)	30	Blank(s)	Yes	None/Unknown	Dead (attributable to this cancer dx)	Alive or dead due to cancer	16
69472692	81 years	80-84 years	Female	Non-Hispanic White	One primary only	C21.1-Anal canal	Positive histology	8770/3: Mixed epithelioid and spindle cell melanoma	Localized	Blank(s)	Blank(s)	Blank(s)	20	Blank(s)	No/Unknown	None/Unknown	Dead (attributable to this cancer dx)	Alive or dead due to cancer	33
69473356	81 years	80-84 years	Female	Non-Hispanic White	One primary only	C20.9-Rectum, NOS	Positive histology	8720/3: Malignant melanoma, NOS	Distant	Blank(s)	Blank(s)	Blank(s)	0	Blank(s)	No/Unknown	Beam radiation	Dead (attributable to this cancer dx)	Alive or dead due to cancer	4
69473567	85+ years	85+ years	Female	Non-Hispanic White	One primary only	C20.9-Rectum, NOS	Positive histology	8720/3: Malignant melanoma, NOS	Localized	Blank(s)	Blank(s)	Blank(s)	0	Blank(s)	No/Unknown	None/Unknown	Dead (attributable to this cancer dx)	Alive or dead due to cancer	5
69484826	85+ years	85+ years	Female	Non-Hispanic White	One primary only	C18.9-Colon, NOS	Positive histology	8720/3: Malignant melanoma, NOS	Unknown/unstaged	Blank(s)	Blank(s)	Blank(s)	0	Blank(s)	No/Unknown	None/Unknown	Dead (attributable to this cancer dx)	Alive or dead due to cancer	17
69907034	79 years	75-79 years	Male	Non-Hispanic White	One primary only	C20.9-Rectum, NOS	Positive histology	8720/3: Malignant melanoma, NOS	Distant	Blank(s)	Blank(s)	Blank(s)	0	Blank(s)	No/Unknown	None/Unknown	Dead (attributable to this cancer dx)	Alive or dead due to cancer	2
69907157	56 years	55-59 years	Female	Non-Hispanic Asian or Pacific Islander	One primary only	C21.1-Anal canal	Positive histology	8720/3: Malignant melanoma, NOS	Localized	Blank(s)	Blank(s)	Blank(s)	60	Blank(s)	No/Unknown	None/Unknown	Dead (attributable to this cancer dx)	Alive or dead due to cancer	16
69960031	70 years	70-74 years	Female	Non-Hispanic White	One primary only	C21.8-Overlapping lesion of rectum, anus, and anal canal	Positive histology	8720/3: Malignant melanoma, NOS	Distant	Blank(s)	Blank(s)	Blank(s)	0	Blank(s)	Yes	None/Unknown	Dead (attributable to this cancer dx)	Alive or dead due to cancer	12
70016699	49 years	45-49 years	Female	Hispanic (All Races)	One primary only	C21.0-Anus, NOS	Positive histology	8720/3: Malignant melanoma, NOS	Regional	Blank(s)	Blank(s)	Blank(s)	26	None	No/Unknown	None/Unknown	Dead (attributable to this cancer dx)	Alive or dead due to cancer	21
70033901	79 years	75-79 years	Female	Non-Hispanic White	One primary only	C21.0-Anus, NOS	Positive histology	8720/3: Malignant melanoma, NOS	Unknown/unstaged	Blank(s)	Blank(s)	Blank(s)	20	None	No/Unknown	None/Unknown	Dead (attributable to this cancer dx)	Alive or dead due to cancer	60
70455086	65 years	65-69 years	Male	Non-Hispanic Asian or Pacific Islander	One primary only	C20.9-Rectum, NOS	Positive histology	8772/3: Spindle cell melanoma, NOS	Localized	3	0	0	27	None	Yes	Beam radiation	Dead (attributable to this cancer dx)	Alive or dead due to cancer	68
70485088	36 years	35-39 years	Male	Non-Hispanic White	One primary only	C21.0-Anus, NOS	Positive histology	8720/3: Malignant melanoma, NOS	Distant	Blank(s)	Blank(s)	Blank(s)	60	1 to 3 regional lymph nodes removed	Yes	None/Unknown	Dead (attributable to this cancer dx)	Alive or dead due to cancer	9
70591181	43 years	40-44 years	Male	Non-Hispanic White	One primary only	C20.9-Rectum, NOS	Positive histology	8720/3: Malignant melanoma, NOS	Regional	3	3	0	26	Sentinel node biopsy and lym nd removed same/unstated time	Yes	Beam radiation	Dead (attributable to this cancer dx)	Alive or dead due to cancer	27
71016539	85+ years	85+ years	Male	Non-Hispanic White	One primary only	C17.0-Duodenum	Positive histology	8720/3: Malignant melanoma, NOS	Unknown/unstaged	1	0	0	30	None	No/Unknown	None/Unknown	Dead (attributable to this cancer dx)	Alive or dead due to cancer	3
71024270	67 years	65-69 years	Male	Non-Hispanic Black	1st of 2 or more primaries	C20.9-Rectum, NOS	Positive histology	8720/3: Malignant melanoma, NOS	Localized	3	0	0	20	None	No/Unknown	None/Unknown	Dead (attributable to this cancer dx)	Alive or dead due to cancer	74
71067269	62 years	60-64 years	Male	Non-Hispanic White	One primary only	C21.8-Overlapping lesion of rectum, anus, and anal canal	Positive histology	8720/3: Malignant melanoma, NOS	Regional	3	3	0	60	4 or more regional lymph nodes removed	No/Unknown	None/Unknown	Dead (attributable to this cancer dx)	Alive or dead due to cancer	7
71078236	61 years	60-64 years	Female	Non-Hispanic White	One primary only	C21.0-Anus, NOS	Positive histology	8721/3: Nodular melanoma	Localized	3	0	0	27	None	No/Unknown	None/Unknown	Dead (attributable to this cancer dx)	Alive or dead due to cancer	33
71091606	77 years	75-79 years	Female	Non-Hispanic Asian or Pacific Islander	One primary only	C15.9-Esophagus, NOS	Positive histology	8720/3: Malignant melanoma, NOS	Unknown/unstaged	1	0	1	30	4 or more regional lymph nodes removed	No/Unknown	None/Unknown	Dead (attributable to this cancer dx)	Alive or dead due to cancer	11
71106766	80 years	80-84 years	Male	Hispanic (All Races)	One primary only	C20.9-Rectum, NOS	Positive histology	8720/3: Malignant melanoma, NOS	Distant	1	0	9	0	None	No/Unknown	Beam radiation	Dead (attributable to this cancer dx)	Alive or dead due to cancer	1
71113325	85+ years	85+ years	Female	Non-Hispanic White	1st of 2 or more primaries	C18.7-Sigmoid colon	Positive histology	8720/3: Malignant melanoma, NOS	Regional	3	3	0	30	4 or more regional lymph nodes removed	No/Unknown	None/Unknown	Dead (attributable to this cancer dx)	Alive or dead due to cancer	21
71539022	58 years	55-59 years	Male	Non-Hispanic Black	One primary only	C21.1-Anal canal	Positive histology	8771/3: Epithelioid cell melanoma	Localized	3	0	0	27	None	Yes	Beam radiation	Dead (attributable to this cancer dx)	Alive or dead due to cancer	19
71539746	46 years	45-49 years	Female	Non-Hispanic Black	One primary only	C20.9-Rectum, NOS	Positive histology	8720/3: Malignant melanoma, NOS	Distant	3	3	3	30	1 to 3 regional lymph nodes removed	Yes	None/Unknown	Dead (attributable to this cancer dx)	Alive or dead due to cancer	13
71597660	85+ years	85+ years	Female	Non-Hispanic White	One primary only	C16.9-Stomach, NOS	Positive histology	8720/3: Malignant melanoma, NOS	Distant	1	0	9	26	None	No/Unknown	None/Unknown	Dead (attributable to this cancer dx)	Alive or dead due to cancer	2
71644669	84 years	80-84 years	Female	Non-Hispanic Asian or Pacific Islander	One primary only	C21.1-Anal canal	Positive histology	8720/3: Malignant melanoma, NOS	Unknown/unstaged	1	0	0	20	None	No/Unknown	Beam radiation	Dead (attributable to this cancer dx)	Alive or dead due to cancer	7
71682570	83 years	80-84 years	Female	Non-Hispanic White	One primary only	C15.4-Middle third of esophagus	Positive histology	8720/3: Malignant melanoma, NOS	Regional	3	3	0	52	4 or more regional lymph nodes removed	No/Unknown	None/Unknown	Dead (attributable to this cancer dx)	Alive or dead due to cancer	9
72085408	71 years	70-74 years	Male	Non-Hispanic White	One primary only	C20.9-Rectum, NOS	Positive histology	8720/3: Malignant melanoma, NOS	Regional	3	0	0	30	None	Yes	None/Unknown	Dead (attributable to this cancer dx)	Alive or dead due to cancer	15
72132618	53 years	50-54 years	Male	Non-Hispanic White	One primary only	C21.1-Anal canal	Positive histology	8720/3: Malignant melanoma, NOS	Localized	3	0	0	27	None	No/Unknown	None/Unknown	Dead (attributable to this cancer dx)	Alive or dead due to cancer	78
72145337	46 years	45-49 years	Male	Non-Hispanic White	One primary only	C21.1-Anal canal	Positive histology	8720/3: Malignant melanoma, NOS	Distant	3	3	3	60	Number of regional lymph nodes removed unknown	No/Unknown	None/Unknown	Dead (attributable to this cancer dx)	Alive or dead due to cancer	22
72232780	85+ years	85+ years	Female	Non-Hispanic White	One primary only	C21.0-Anus, NOS	Positive histology	8720/3: Malignant melanoma, NOS	Unknown/unstaged	3	0	0	20	None	No/Unknown	None/Unknown	Dead (attributable to this cancer dx)	Alive or dead due to cancer	13
72657521	54 years	50-54 years	Male	Non-Hispanic White	One primary only	C21.8-Overlapping lesion of rectum, anus, and anal canal	Positive histology	8721/3: Nodular melanoma	Distant	3	0	3	27	None	No/Unknown	Beam radiation	Dead (attributable to this cancer dx)	Alive or dead due to cancer	5
72685425	46 years	45-49 years	Female	Non-Hispanic White	One primary only	C21.8-Overlapping lesion of rectum, anus, and anal canal	Positive histology	8720/3: Malignant melanoma, NOS	Regional	3	3	0	60	4 or more regional lymph nodes removed	Yes	None/Unknown	Dead (attributable to this cancer dx)	Alive or dead due to cancer	15
72707225	79 years	75-79 years	Female	Non-Hispanic White	One primary only	C20.9-Rectum, NOS	Positive histology	8720/3: Malignant melanoma, NOS	Unknown/unstaged	Blank(s)	Blank(s)	Blank(s)	0	Blank(s)	No/Unknown	None/Unknown	Dead (attributable to this cancer dx)	Alive or dead due to cancer	123
72783177	83 years	80-84 years	Male	Non-Hispanic White	One primary only	C21.8-Overlapping lesion of rectum, anus, and anal canal	Positive histology	8720/3: Malignant melanoma, NOS	Distant	3	0	3	90	None	No/Unknown	None/Unknown	Dead (attributable to this cancer dx)	Alive or dead due to cancer	3
73196573	48 years	45-49 years	Female	Non-Hispanic White	One primary only	C21.1-Anal canal	Positive histology	8720/3: Malignant melanoma, NOS	Distant	3	3	0	60	4 or more regional lymph nodes removed	Yes	None/Unknown	Dead (attributable to this cancer dx)	Alive or dead due to cancer	11
73211880	82 years	80-84 years	Male	Non-Hispanic Black	One primary only	C21.8-Overlapping lesion of rectum, anus, and anal canal	Positive histology	8720/3: Malignant melanoma, NOS	Unknown/unstaged	3	0	0	27	None	No/Unknown	None/Unknown	Dead (attributable to this cancer dx)	Alive or dead due to cancer	14
73244597	83 years	80-84 years	Female	Non-Hispanic White	One primary only	C15.4-Middle third of esophagus	Positive histology	8720/3: Malignant melanoma, NOS	Localized	1	0	0	0	None	No/Unknown	None/Unknown	Dead (attributable to this cancer dx)	Alive or dead due to cancer	11
73255686	52 years	50-54 years	Female	Non-Hispanic White	One primary only	C20.9-Rectum, NOS	Positive histology	8721/3: Nodular melanoma	Distant	3	0	0	20	None	Yes	None/Unknown	Dead (attributable to this cancer dx)	Alive or dead due to cancer	34
73291432	76 years	75-79 years	Female	Non-Hispanic White	One primary only	C21.1-Anal canal	Positive histology	8720/3: Malignant melanoma, NOS	Localized	3	0	0	27	None	Yes	None/Unknown	Dead (attributable to this cancer dx)	Alive or dead due to cancer	21
73302213	85+ years	85+ years	Female	Non-Hispanic White	One primary only	C21.1-Anal canal	Positive histology	8720/3: Malignant melanoma, NOS	Regional	1	0	0	27	None	Yes	None/Unknown	Dead (attributable to this cancer dx)	Alive or dead due to cancer	16
73307883	79 years	75-79 years	Female	Hispanic (All Races)	One primary only	C20.9-Rectum, NOS	Positive histology	8720/3: Malignant melanoma, NOS	Regional	0	0	0	0	None	No/Unknown	Recommended, unknown if administered	Dead (attributable to this cancer dx)	Alive or dead due to cancer	12
73321236	72 years	70-74 years	Female	Non-Hispanic White	One primary only	C21.8-Overlapping lesion of rectum, anus, and anal canal	Positive histology	8720/3: Malignant melanoma, NOS	Distant	3	3	0	60	4 or more regional lymph nodes removed	No/Unknown	Beam radiation	Dead (attributable to this cancer dx)	Alive or dead due to cancer	3
73324386	85+ years	85+ years	Male	Non-Hispanic White	One primary only	C20.9-Rectum, NOS	Positive histology	8720/3: Malignant melanoma, NOS	Unknown/unstaged	1	0	0	0	None	No/Unknown	None/Unknown	Dead (attributable to this cancer dx)	Alive or dead due to cancer	11
73329467	77 years	75-79 years	Female	Non-Hispanic White	One primary only	C20.9-Rectum, NOS	Positive histology	8720/3: Malignant melanoma, NOS	Distant	9	0	0	0	None	No/Unknown	None/Unknown	Dead (attributable to this cancer dx)	Alive or dead due to cancer	4
73331720	67 years	65-69 years	Female	Non-Hispanic White	1st of 2 or more primaries	C20.9-Rectum, NOS	Positive histology	8720/3: Malignant melanoma, NOS	Regional	3	3	0	30	4 or more regional lymph nodes removed	No/Unknown	None/Unknown	Dead (attributable to this cancer dx)	Alive or dead due to cancer	8
73840735	53 years	50-54 years	Female	Hispanic (All Races)	One primary only	C20.9-Rectum, NOS	Positive histology	8720/3: Malignant melanoma, NOS	Distant	0	0	3	0	None	No/Unknown	None/Unknown	Dead (attributable to this cancer dx)	Alive or dead due to cancer	2
74848640	67 years	65-69 years	Male	Non-Hispanic White	One primary only	C20.9-Rectum, NOS	Positive histology	8720/3: Malignant melanoma, NOS	Distant	Blank(s)	Blank(s)	Blank(s)	27	Blank(s)	No/Unknown	None/Unknown	Dead (attributable to this cancer dx)	Alive or dead due to cancer	5
74856753	63 years	60-64 years	Male	Hispanic (All Races)	One primary only	C20.9-Rectum, NOS	Positive histology	8720/3: Malignant melanoma, NOS	Regional	Blank(s)	Blank(s)	Blank(s)	27	Blank(s)	Yes	None/Unknown	Dead (attributable to this cancer dx)	Alive or dead due to cancer	5
74866489	65 years	65-69 years	Female	Non-Hispanic White	One primary only	C18.5-Splenic flexure of colon	Positive histology	8720/3: Malignant melanoma, NOS	Localized	Blank(s)	Blank(s)	Blank(s)	0	Blank(s)	No/Unknown	None/Unknown	Dead (attributable to this cancer dx)	Alive or dead due to cancer	6
74872216	56 years	55-59 years	Male	Non-Hispanic White	One primary only	C21.0-Anus, NOS	Positive histology	8720/3: Malignant melanoma, NOS	Regional	Blank(s)	Blank(s)	Blank(s)	90	Blank(s)	No/Unknown	None/Unknown	Dead (attributable to this cancer dx)	Alive or dead due to cancer	14
74876012	84 years	80-84 years	Female	Non-Hispanic White	One primary only	C21.0-Anus, NOS	Positive histology	8720/3: Malignant melanoma, NOS	Regional	Blank(s)	Blank(s)	Blank(s)	27	Blank(s)	No/Unknown	None/Unknown	Dead (attributable to this cancer dx)	Alive or dead due to cancer	20
74881973	77 years	75-79 years	Female	Non-Hispanic White	One primary only	C21.8-Overlapping lesion of rectum, anus, and anal canal	Positive histology	8720/3: Malignant melanoma, NOS	Localized	Blank(s)	Blank(s)	Blank(s)	60	Blank(s)	No/Unknown	None/Unknown	Dead (attributable to this cancer dx)	Alive or dead due to cancer	71
74883953	29 years	25-29 years	Male	Non-Hispanic Black	One primary only	C21.1-Anal canal	Positive histology	8720/3: Malignant melanoma, NOS	Regional	Blank(s)	Blank(s)	Blank(s)	60	Blank(s)	No/Unknown	None/Unknown	Dead (attributable to this cancer dx)	Alive or dead due to cancer	24
74894881	51 years	50-54 years	Male	Non-Hispanic White	One primary only	C20.9-Rectum, NOS	Positive histology	8720/3: Malignant melanoma, NOS	Localized	Blank(s)	Blank(s)	Blank(s)	30	Blank(s)	No/Unknown	None/Unknown	Dead (attributable to this cancer dx)	Alive or dead due to cancer	12
74958817	83 years	80-84 years	Female	Non-Hispanic Black	One primary only	C20.9-Rectum, NOS	Positive histology	8720/3: Malignant melanoma, NOS	Regional	Blank(s)	Blank(s)	Blank(s)	30	4 or more regional lymph nodes removed	No/Unknown	None/Unknown	Dead (attributable to this cancer dx)	Alive or dead due to cancer	4
74961472	41 years	40-44 years	Male	Non-Hispanic Black	One primary only	C20.9-Rectum, NOS	Positive histology	8720/3: Malignant melanoma, NOS	Unknown/unstaged	Blank(s)	Blank(s)	Blank(s)	30	Blank(s)	No/Unknown	None/Unknown	Dead (attributable to this cancer dx)	Alive or dead due to cancer	13
75381776	64 years	60-64 years	Female	Non-Hispanic White	One primary only	C20.9-Rectum, NOS	Positive histology	8720/3: Malignant melanoma, NOS	Distant	Blank(s)	Blank(s)	Blank(s)	0	None	Yes	Beam radiation	Dead (attributable to this cancer dx)	Alive or dead due to cancer	4
75443594	85+ years	85+ years	Female	Non-Hispanic White	1st of 2 or more primaries	C20.9-Rectum, NOS	Positive histology	8720/3: Malignant melanoma, NOS	Regional	3	3	1	30	4 or more regional lymph nodes removed	No/Unknown	None/Unknown	Dead (attributable to this cancer dx)	Alive or dead due to cancer	2
75475910	31 years	30-34 years	Female	Hispanic (All Races)	One primary only	C20.9-Rectum, NOS	Positive histology	8720/3: Malignant melanoma, NOS	Distant	1	0	3	0	None	Yes	None/Unknown	Dead (attributable to this cancer dx)	Alive or dead due to cancer	7
75496397	41 years	40-44 years	Male	Non-Hispanic Black	One primary only	C20.9-Rectum, NOS	Positive histology	8720/3: Malignant melanoma, NOS	Localized	3	0	0	22	None	No/Unknown	None/Unknown	Dead (attributable to this cancer dx)	Alive or dead due to cancer	22
75504438	81 years	80-84 years	Female	Non-Hispanic White	One primary only	C20.9-Rectum, NOS	Positive histology	8720/3: Malignant melanoma, NOS	Localized	3	0	0	27	None	No/Unknown	Beam radiation	Dead (attributable to this cancer dx)	Alive or dead due to cancer	9
75507193	73 years	70-74 years	Male	Non-Hispanic White	One primary only	C20.9-Rectum, NOS	Positive histology	8772/3: Spindle cell melanoma, NOS	Localized	3	0	0	27	None	No/Unknown	Beam radiation	Dead (attributable to this cancer dx)	Alive or dead due to cancer	29
75975648	79 years	75-79 years	Male	Non-Hispanic White	One primary only	C21.8-Overlapping lesion of rectum, anus, and anal canal	Positive histology	8772/3: Spindle cell melanoma, NOS	Localized	1	0	0	27	None	No/Unknown	None/Unknown	Dead (attributable to this cancer dx)	Alive or dead due to cancer	72
75993501	67 years	65-69 years	Male	Non-Hispanic Black	One primary only	C21.8-Overlapping lesion of rectum, anus, and anal canal	Positive histology	8721/3: Nodular melanoma	Regional	3	3	0	61	Sentinel lymph node biopsy	No/Unknown	Recommended, unknown if administered	Dead (attributable to this cancer dx)	Alive or dead due to cancer	35
76002084	75 years	75-79 years	Female	Non-Hispanic White	One primary only	C20.9-Rectum, NOS	Positive histology	8720/3: Malignant melanoma, NOS	Localized	1	0	0	0	None	Yes	None/Unknown	Dead (attributable to this cancer dx)	Alive or dead due to cancer	4
76070136	62 years	60-64 years	Female	Non-Hispanic White	One primary only	C19.9-Rectosigmoid junction	Positive histology	8720/3: Malignant melanoma, NOS	Unknown/unstaged	9	9	9	27	None	No/Unknown	None/Unknown	Dead (attributable to this cancer dx)	Alive or dead due to cancer	21
76093006	72 years	70-74 years	Male	Non-Hispanic White	One primary only	C20.9-Rectum, NOS	Positive histology	8720/3: Malignant melanoma, NOS	Regional	9	0	0	27	None	No/Unknown	None/Unknown	Dead (attributable to this cancer dx)	Alive or dead due to cancer	9
76519682	39 years	35-39 years	Male	Hispanic (All Races)	One primary only	C21.0-Anus, NOS	Positive histology	8721/3: Nodular melanoma	Regional	5	0	0	61	4 or more regional lymph nodes removed	No/Unknown	Beam radiation	Dead (attributable to this cancer dx)	Alive or dead due to cancer	23
76557047	77 years	75-79 years	Male	Non-Hispanic White	One primary only	C20.9-Rectum, NOS	Positive histology	8720/3: Malignant melanoma, NOS	Localized	3	0	0	20	None	No/Unknown	None/Unknown	Dead (attributable to this cancer dx)	Alive or dead due to cancer	37
76569792	72 years	70-74 years	Female	Non-Hispanic White	One primary only	C20.9-Rectum, NOS	Positive histology	8720/3: Malignant melanoma, NOS	Distant	5	9	0	0	None	Yes	None/Unknown	Dead (attributable to this cancer dx)	Alive or dead due to cancer	9
76592014	80 years	80-84 years	Female	Non-Hispanic White	One primary only	C21.0-Anus, NOS	Positive histology	8720/3: Malignant melanoma, NOS	Distant	1	0	0	0	None	No/Unknown	None/Unknown	Dead (attributable to this cancer dx)	Alive or dead due to cancer	4
76602064	50 years	50-54 years	Female	Non-Hispanic White	One primary only	C21.0-Anus, NOS	Positive histology	8720/3: Malignant melanoma, NOS	Localized	3	9	9	26	None	No/Unknown	None/Unknown	Dead (attributable to this cancer dx)	Alive or dead due to cancer	15
76626260	77 years	75-79 years	Female	Non-Hispanic Black	One primary only	C20.9-Rectum, NOS	Positive histology	8720/3: Malignant melanoma, NOS	Distant	1	0	0	0	None	No/Unknown	Beam radiation	Dead (attributable to this cancer dx)	Alive or dead due to cancer	3
76630378	68 years	65-69 years	Male	Non-Hispanic White	One primary only	C17.9-Small intestine, NOS	Positive histology	8720/3: Malignant melanoma, NOS	Regional	3	3	0	60	1 to 3 regional lymph nodes removed	No/Unknown	None/Unknown	Dead (attributable to this cancer dx)	Alive or dead due to cancer	8
76665529	65 years	65-69 years	Female	Non-Hispanic White	One primary only	C21.1-Anal canal	Positive histology	8720/3: Malignant melanoma, NOS	Distant	0	0	0	0	None	Yes	Beam radiation	Dead (attributable to this cancer dx)	Alive or dead due to cancer	6
77124635	84 years	80-84 years	Female	Non-Hispanic White	One primary only	C20.9-Rectum, NOS	Positive histology	8720/3: Malignant melanoma, NOS	Localized	3	0	0	20	None	No/Unknown	None/Unknown	Dead (attributable to this cancer dx)	Alive or dead due to cancer	3
77169052	64 years	60-64 years	Female	Non-Hispanic White	One primary only	C20.9-Rectum, NOS	Positive histology	8720/3: Malignant melanoma, NOS	Distant	3	3	3	50	4 or more regional lymph nodes removed	Yes	None/Unknown	Dead (attributable to this cancer dx)	Alive or dead due to cancer	16
77634580	68 years	65-69 years	Male	Non-Hispanic White	One primary only	C16.3-Gastric antrum	Positive histology	8720/3: Malignant melanoma, NOS	Distant	1	0	0	0	None	No/Unknown	None/Unknown	Dead (attributable to this cancer dx)	Alive or dead due to cancer	1
77752716	85+ years	85+ years	Male	Non-Hispanic White	One primary only	C17.0-Duodenum	Positive histology	8720/3: Malignant melanoma, NOS	Distant	Blank(s)	Blank(s)	Blank(s)	0	None	No/Unknown	None/Unknown	Dead (attributable to this cancer dx)	Alive or dead due to cancer	0
570804	57 years	55-59 years	Female	Non-Hispanic White	One primary only	C20.9-Rectum, NOS	Positive histology	8720/3: Malignant melanoma, NOS	Blank(s)	Blank(s)	Blank(s)	Blank(s)	Blank(s)	Blank(s)	Yes	None/Unknown	Dead (missing/unknown COD)	Dead (missing/unknown COD)	14
2374550	67 years	65-69 years	Male	Non-Hispanic White	One primary only	C18.4-Transverse colon	Positive histology	8720/3: Malignant melanoma, NOS	Localized	Blank(s)	Blank(s)	Blank(s)	40	Blank(s)	No/Unknown	None/Unknown	Dead (missing/unknown COD)	Dead (missing/unknown COD)	112
4033576	42 years	40-44 years	Male	Hispanic (All Races)	One primary only	C20.9-Rectum, NOS	Positive exfoliative cytology, no positive histology	8720/3: Malignant melanoma, NOS	Distant	0	0	1	0	None	Yes	Beam radiation	Dead (missing/unknown COD)	Dead (missing/unknown COD)	3
5680935	65 years	65-69 years	Female	Non-Hispanic White	One primary only	C21.8-Overlapping lesion of rectum, anus, and anal canal	Positive histology	8720/3: Malignant melanoma, NOS	Blank(s)	Blank(s)	Blank(s)	Blank(s)	Blank(s)	Blank(s)	No/Unknown	None/Unknown	Dead (missing/unknown COD)	Dead (missing/unknown COD)	10
6201831	56 years	55-59 years	Male	Non-Hispanic White	One primary only	C21.1-Anal canal	Positive histology	8772/3: Spindle cell melanoma, NOS	Blank(s)	Blank(s)	Blank(s)	Blank(s)	Blank(s)	Blank(s)	No/Unknown	None/Unknown	Dead (missing/unknown COD)	Dead (missing/unknown COD)	343
6289708	63 years	60-64 years	Male	Non-Hispanic White	One primary only	C20.9-Rectum, NOS	Positive histology	8720/3: Malignant melanoma, NOS	Blank(s)	Blank(s)	Blank(s)	Blank(s)	Blank(s)	Blank(s)	No/Unknown	None/Unknown	Dead (missing/unknown COD)	Dead (missing/unknown COD)	24
11240288	73 years	70-74 years	Male	Non-Hispanic White	One primary only	C21.1-Anal canal	Positive histology	8720/3: Malignant melanoma, NOS	Blank(s)	Blank(s)	Blank(s)	Blank(s)	Blank(s)	Blank(s)	No/Unknown	None/Unknown	Dead (missing/unknown COD)	Dead (missing/unknown COD)	10
27025561	64 years	60-64 years	Male	Non-Hispanic Asian or Pacific Islander	One primary only	C20.9-Rectum, NOS	Positive histology	8720/3: Malignant melanoma, NOS	Distant	9	9	0	0	None	No/Unknown	Beam radiation	Dead (missing/unknown COD)	Dead (missing/unknown COD)	5
34439221	84 years	80-84 years	Female	Non-Hispanic White	One primary only	C21.8-Overlapping lesion of rectum, anus, and anal canal	Positive histology	8772/3: Spindle cell melanoma, NOS	Blank(s)	Blank(s)	Blank(s)	Blank(s)	Blank(s)	Blank(s)	No/Unknown	Beam radiation	Dead (missing/unknown COD)	Dead (missing/unknown COD)	6
35083691	61 years	60-64 years	Male	Hispanic (All Races)	One primary only	C21.8-Overlapping lesion of rectum, anus, and anal canal	Positive histology	8720/3: Malignant melanoma, NOS	Blank(s)	Blank(s)	Blank(s)	Blank(s)	Blank(s)	Blank(s)	No/Unknown	None/Unknown	Dead (missing/unknown COD)	Dead (missing/unknown COD)	54
37699474	41 years	40-44 years	Female	Non-Hispanic White	One primary only	C15.4-Middle third of esophagus	Positive histology	8742/3: Lentigo maligna melanoma	Localized	Blank(s)	Blank(s)	Blank(s)	40	Blank(s)	Yes	Beam radiation	Dead (missing/unknown COD)	Dead (missing/unknown COD)	27
37789918	70 years	70-74 years	Female	Hispanic (All Races)	One primary only	C21.8-Overlapping lesion of rectum, anus, and anal canal	Positive histology	8720/3: Malignant melanoma, NOS	Regional	Blank(s)	Blank(s)	Blank(s)	27	None	No/Unknown	None/Unknown	Dead (missing/unknown COD)	Dead (missing/unknown COD)	4
51500655	75 years	75-79 years	Male	Hispanic (All Races)	One primary only	C20.9-Rectum, NOS	Positive histology	8720/3: Malignant melanoma, NOS	Localized	3	0	0	27	None	No/Unknown	None/Unknown	Dead (missing/unknown COD)	Dead (missing/unknown COD)	18
73215055	48 years	45-49 years	Male	Non-Hispanic Black	One primary only	C16.8-Overlapping lesion of stomach	Positive histology	8720/3: Malignant melanoma, NOS	Localized	0	0	0	0	None	No/Unknown	None/Unknown	Dead (missing/unknown COD)	Dead (missing/unknown COD)	32
75420056	74 years	70-74 years	Female	Hispanic (All Races)	One primary only	C21.8-Overlapping lesion of rectum, anus, and anal canal	Positive histology	8770/3: Mixed epithelioid and spindle cell melanoma	Distant	3	0	0	22	None	No/Unknown	None/Unknown	Dead (missing/unknown COD)	Dead (missing/unknown COD)	4
1327	56 years	55-59 years	Female	Non-Hispanic White	2nd of 2 or more primaries	C15.5-Lower third of esophagus	Positive histology	8720/3: Malignant melanoma, NOS	Blank(s)	Blank(s)	Blank(s)	Blank(s)	Blank(s)	Blank(s)	No/Unknown	None/Unknown	N/A not first tumor	N/A not first tumor	12
41048	80 years	80-84 years	Female	Non-Hispanic White	3rd of 3 or more primaries	C21.8-Overlapping lesion of rectum, anus, and anal canal	Positive histology	8720/3: Malignant melanoma, NOS	Localized	Blank(s)	Blank(s)	Blank(s)	27	Blank(s)	No/Unknown	None/Unknown	N/A not first tumor	N/A not first tumor	12
669088	83 years	80-84 years	Female	Non-Hispanic White	3rd of 3 or more primaries	C21.1-Anal canal	Positive histology	8720/3: Malignant melanoma, NOS	Regional	3	0	0	27	None	No/Unknown	Beam radiation	N/A not first tumor	N/A not first tumor	56
1736223	75 years	75-79 years	Female	Non-Hispanic Asian or Pacific Islander	2nd of 2 or more primaries	C21.8-Overlapping lesion of rectum, anus, and anal canal	Positive histology	8720/3: Malignant melanoma, NOS	Blank(s)	Blank(s)	Blank(s)	Blank(s)	Blank(s)	Blank(s)	No/Unknown	None/Unknown	N/A not first tumor	N/A not first tumor	6
1791321	78 years	75-79 years	Male	Non-Hispanic White	3rd of 3 or more primaries	C16.9-Stomach, NOS	Positive histology	8720/3: Malignant melanoma, NOS	Blank(s)	Blank(s)	Blank(s)	Blank(s)	Blank(s)	Blank(s)	No/Unknown	None/Unknown	N/A not first tumor	N/A not first tumor	2
1820823	84 years	80-84 years	Male	Non-Hispanic White	2nd of 2 or more primaries	C18.0-Cecum	Positive histology	8720/3: Malignant melanoma, NOS	Localized	Blank(s)	Blank(s)	Blank(s)	0	Blank(s)	No/Unknown	None/Unknown	N/A not first tumor	N/A not first tumor	1
1836401	83 years	80-84 years	Male	Non-Hispanic White	2nd of 2 or more primaries	C21.0-Anus, NOS	Positive histology	8720/3: Malignant melanoma, NOS	Regional	3	0	0	27	None	No/Unknown	None/Unknown	N/A not first tumor	N/A not first tumor	7
2272717	68 years	65-69 years	Male	Non-Hispanic White	3rd of 3 or more primaries	C20.9-Rectum, NOS	Positive histology	8720/3: Malignant melanoma, NOS	Distant	3	0	0	27	None	Yes	None/Unknown	N/A not first tumor	N/A not first tumor	16
2301610	85+ years	85+ years	Female	Non-Hispanic White	3rd of 3 or more primaries	C16.8-Overlapping lesion of stomach	Positive histology	8720/3: Malignant melanoma, NOS	Unknown/unstaged	0	0	0	0	None	No/Unknown	None/Unknown	N/A not first tumor	N/A not first tumor	2
2374587	70 years	70-74 years	Male	Non-Hispanic White	4th of 4 or more primaries	C18.0-Cecum	Positive histology	8720/3: Malignant melanoma, NOS	Localized	3	3	0	40	4 or more regional lymph nodes removed	No/Unknown	None/Unknown	N/A not first tumor	N/A not first tumor	95
2890043	64 years	60-64 years	Female	Non-Hispanic White	2nd of 2 or more primaries	C21.8-Overlapping lesion of rectum, anus, and anal canal	Positive histology	8720/3: Malignant melanoma, NOS	Regional	Blank(s)	Blank(s)	Blank(s)	61	Sentinel lymph node biopsy	No/Unknown	None/Unknown	N/A not first tumor	N/A not first tumor	37
2893110	85+ years	85+ years	Male	Non-Hispanic White	2nd of 2 or more primaries	C21.1-Anal canal	Positive histology	8720/3: Malignant melanoma, NOS	Localized	3	0	0	20	None	No/Unknown	None/Unknown	N/A not first tumor	N/A not first tumor	12
2928853	78 years	75-79 years	Female	Non-Hispanic White	2nd of 2 or more primaries	C21.8-Overlapping lesion of rectum, anus, and anal canal	Positive histology	8746/3: Mucosal lentiginous melanoma	Regional	Blank(s)	Blank(s)	Blank(s)	27	Blank(s)	No/Unknown	None/Unknown	N/A not first tumor	N/A not first tumor	50
2970377	85+ years	85+ years	Male	Non-Hispanic White	2nd of 2 or more primaries	C20.9-Rectum, NOS	Positive histology	8720/3: Malignant melanoma, NOS	Localized	1	9	0	0	None	No/Unknown	None/Unknown	N/A not first tumor	N/A not first tumor	7
3975198	85+ years	85+ years	Female	Non-Hispanic White	2nd of 2 or more primaries	C20.9-Rectum, NOS	Positive histology	8720/3: Malignant melanoma, NOS	Distant	0	0	0	0	None	No/Unknown	None/Unknown	N/A not first tumor	N/A not first tumor	5
4050508	60 years	60-64 years	Female	Non-Hispanic Asian or Pacific Islander	2nd of 2 or more primaries	C21.1-Anal canal	Positive histology	8720/3: Malignant melanoma, NOS	Regional	3	1	0	27	Biopsy or aspiration of regional lymph node, NOS	No/Unknown	None/Unknown	N/A not first tumor	N/A not first tumor	34
4081925	68 years	65-69 years	Male	Non-Hispanic White	2nd of 2 or more primaries	C21.1-Anal canal	Positive histology	8720/3: Malignant melanoma, NOS	Localized	3	0	0	27	None	No/Unknown	None/Unknown	N/A not first tumor	N/A not first tumor	46
4558191	71 years	70-74 years	Female	Non-Hispanic Asian or Pacific Islander	2nd of 2 or more primaries	C21.8-Overlapping lesion of rectum, anus, and anal canal	Positive histology	8720/3: Malignant melanoma, NOS	Regional	3	3	0	60	4 or more regional lymph nodes removed	No/Unknown	None/Unknown	N/A not first tumor	N/A not first tumor	18
5113655	79 years	75-79 years	Female	Non-Hispanic White	3rd of 3 or more primaries	C20.9-Rectum, NOS	Positive histology	8730/3: Amelanotic melanoma	Blank(s)	Blank(s)	Blank(s)	Blank(s)	Blank(s)	Blank(s)	No/Unknown	None/Unknown	N/A not first tumor	N/A not first tumor	15
5113865	65 years	65-69 years	Female	Non-Hispanic White	2nd of 2 or more primaries	C20.9-Rectum, NOS	Positive histology	8720/3: Malignant melanoma, NOS	Distant	1	0	0	0	None	Yes	None/Unknown	N/A not first tumor	N/A not first tumor	2
5651136	72 years	70-74 years	Female	Non-Hispanic White	2nd of 2 or more primaries	C21.8-Overlapping lesion of rectum, anus, and anal canal	Positive histology	8720/3: Malignant melanoma, NOS	Regional	3	3	0	61	4 or more regional lymph nodes removed	No/Unknown	None/Unknown	N/A not first tumor	N/A not first tumor	11
5728113	85+ years	85+ years	Female	Non-Hispanic White	2nd of 2 or more primaries	C20.9-Rectum, NOS	Positive histology	8720/3: Malignant melanoma, NOS	Localized	Blank(s)	Blank(s)	Blank(s)	30	None	No/Unknown	None/Unknown	N/A not first tumor	N/A not first tumor	0
5775582	74 years	70-74 years	Female	Non-Hispanic White	2nd of 2 or more primaries	C20.9-Rectum, NOS	Positive histology	8720/3: Malignant melanoma, NOS	Blank(s)	Blank(s)	Blank(s)	Blank(s)	Blank(s)	Blank(s)	No/Unknown	None/Unknown	N/A not first tumor	N/A not first tumor	241
6250838	85+ years	85+ years	Female	Non-Hispanic White	2nd of 2 or more primaries	C21.0-Anus, NOS	Positive histology	8720/3: Malignant melanoma, NOS	Distant	Blank(s)	Blank(s)	Blank(s)	27	None	No/Unknown	None/Unknown	N/A not first tumor	N/A not first tumor	3
6331808	73 years	70-74 years	Female	Non-Hispanic White	2nd of 2 or more primaries	C20.9-Rectum, NOS	Positive histology	8720/3: Malignant melanoma, NOS	Blank(s)	Blank(s)	Blank(s)	Blank(s)	Blank(s)	Blank(s)	No/Unknown	None/Unknown	N/A not first tumor	N/A not first tumor	80
6778308	71 years	70-74 years	Female	Non-Hispanic White	2nd of 2 or more primaries	C20.9-Rectum, NOS	Positive histology	8720/3: Malignant melanoma, NOS	Blank(s)	Blank(s)	Blank(s)	Blank(s)	Blank(s)	Blank(s)	No/Unknown	None/Unknown	N/A not first tumor	N/A not first tumor	78
6855732	50 years	50-54 years	Female	Non-Hispanic White	3rd of 3 or more primaries	C20.9-Rectum, NOS	Positive histology	8720/3: Malignant melanoma, NOS	Localized	3	0	0	27	None	No/Unknown	None/Unknown	N/A not first tumor	N/A not first tumor	23
6882399	72 years	70-74 years	Male	Non-Hispanic White	2nd of 2 or more primaries	C15.5-Lower third of esophagus	Positive histology	8720/3: Malignant melanoma, NOS	Distant	5	5	1	53	1 to 3 regional lymph nodes removed	Yes	None/Unknown	N/A not first tumor	N/A not first tumor	16
7952141	83 years	80-84 years	Male	Non-Hispanic White	2nd of 2 or more primaries	C17.8-Overlapping lesion of small intestine	Positive histology	8720/3: Malignant melanoma, NOS	Regional	3	3	0	30	4 or more regional lymph nodes removed	No/Unknown	None/Unknown	N/A not first tumor	N/A not first tumor	0
7954882	85+ years	85+ years	Male	Non-Hispanic White	2nd of 2 or more primaries	C20.9-Rectum, NOS	Positive histology	8720/3: Malignant melanoma, NOS	Distant	3	0	1	27	None	No/Unknown	None/Unknown	N/A not first tumor	N/A not first tumor	5
7955479	82 years	80-84 years	Female	Non-Hispanic White	2nd of 2 or more primaries	C17.9-Small intestine, NOS	Positive histology	8720/3: Malignant melanoma, NOS	Distant	3	9	3	30	None	No/Unknown	None/Unknown	N/A not first tumor	N/A not first tumor	9
8384207	85+ years	85+ years	Male	Non-Hispanic White	2nd of 2 or more primaries	C18.2-Ascending colon	Positive histology	8720/3: Malignant melanoma, NOS	Localized	3	3	0	40	4 or more regional lymph nodes removed	No/Unknown	None/Unknown	N/A not first tumor	N/A not first tumor	3
8452735	57 years	55-59 years	Female	Non-Hispanic White	2nd of 2 or more primaries	C21.0-Anus, NOS	Positive histology	8720/3: Malignant melanoma, NOS	Localized	Blank(s)	Blank(s)	Blank(s)	20	None	No/Unknown	None/Unknown	N/A not first tumor	N/A not first tumor	3
8473504	55 years	55-59 years	Female	Non-Hispanic White	2nd of 2 or more primaries	C20.9-Rectum, NOS	Positive histology	8746/3: Mucosal lentiginous melanoma	Unknown/unstaged	3	3	0	27	4 or more regional lymph nodes removed	No/Unknown	None/Unknown	N/A not first tumor	N/A not first tumor	27
8955282	69 years	65-69 years	Female	Hispanic (All Races)	2nd of 2 or more primaries	C21.0-Anus, NOS	Positive histology	8721/3: Nodular melanoma	Regional	3	0	0	27	None	No/Unknown	None/Unknown	N/A not first tumor	N/A not first tumor	45
8955874	75 years	75-79 years	Female	Non-Hispanic White	2nd of 2 or more primaries	C21.1-Anal canal	Positive histology	8720/3: Malignant melanoma, NOS	Localized	3	0	0	20	None	No/Unknown	None/Unknown	N/A not first tumor	N/A not first tumor	11
8982687	57 years	55-59 years	Male	Non-Hispanic White	2nd of 2 or more primaries	C23.9-Gallbladder	Positive histology	8720/3: Malignant melanoma, NOS	Blank(s)	3	0	3	30	None	No/Unknown	None/Unknown	N/A not first tumor	N/A not first tumor	8
10086194	77 years	75-79 years	Female	Non-Hispanic White	2nd of 2 or more primaries	C21.8-Overlapping lesion of rectum, anus, and anal canal	Positive histology	8720/3: Malignant melanoma, NOS	Blank(s)	Blank(s)	Blank(s)	Blank(s)	Blank(s)	Blank(s)	No/Unknown	None/Unknown	N/A not first tumor	N/A not first tumor	7
10629601	72 years	70-74 years	Female	Non-Hispanic White	2nd of 2 or more primaries	C15.3-Upper third of esophagus	Positive histology	8720/3: Malignant melanoma, NOS	Localized	3	3	0	53	4 or more regional lymph nodes removed	No/Unknown	None/Unknown	N/A not first tumor	N/A not first tumor	8
11727008	83 years	80-84 years	Male	Non-Hispanic White	2nd of 2 or more primaries	C21.8-Overlapping lesion of rectum, anus, and anal canal	Positive histology	8720/3: Malignant melanoma, NOS	Blank(s)	Blank(s)	Blank(s)	Blank(s)	Blank(s)	Blank(s)	No/Unknown	Beam radiation	N/A not first tumor	N/A not first tumor	6
11799711	85+ years	85+ years	Female	Non-Hispanic White	2nd of 2 or more primaries	C21.8-Overlapping lesion of rectum, anus, and anal canal	Positive histology	8772/3: Spindle cell melanoma, NOS	Blank(s)	Blank(s)	Blank(s)	Blank(s)	Blank(s)	Blank(s)	No/Unknown	None/Unknown	N/A not first tumor	N/A not first tumor	22
12307825	75 years	75-79 years	Female	Non-Hispanic Black	2nd of 2 or more primaries	C20.9-Rectum, NOS	Positive histology	8720/3: Malignant melanoma, NOS	Distant	1	0	0	27	None	No/Unknown	None/Unknown	N/A not first tumor	N/A not first tumor	1
12322385	71 years	70-74 years	Female	Non-Hispanic White	2nd of 2 or more primaries	C20.9-Rectum, NOS	Positive histology	8720/3: Malignant melanoma, NOS	Blank(s)	Blank(s)	Blank(s)	Blank(s)	Blank(s)	Blank(s)	No/Unknown	None/Unknown	N/A not first tumor	N/A not first tumor	12
12891687	73 years	70-74 years	Female	Non-Hispanic White	2nd of 2 or more primaries	C20.9-Rectum, NOS	Positive histology	8720/3: Malignant melanoma, NOS	Localized	Blank(s)	Blank(s)	Blank(s)	30	Blank(s)	No/Unknown	Beam radiation	N/A not first tumor	N/A not first tumor	8
12911464	67 years	65-69 years	Female	Non-Hispanic Black	2nd of 2 or more primaries	C16.2-Body of stomach	Positive histology	8720/3: Malignant melanoma, NOS	Unknown/unstaged	Blank(s)	Blank(s)	Blank(s)	0	Blank(s)	No/Unknown	None/Unknown	N/A not first tumor	N/A not first tumor	0
14596201	85+ years	85+ years	Female	Non-Hispanic White	2nd of 2 or more primaries	C21.8-Overlapping lesion of rectum, anus, and anal canal	Positive histology	8720/3: Malignant melanoma, NOS	Regional	3	0	0	27	None	No/Unknown	None/Unknown	N/A not first tumor	N/A not first tumor	4
14622204	49 years	45-49 years	Female	Non-Hispanic White	3rd of 3 or more primaries	C21.1-Anal canal	Positive histology	8721/3: Nodular melanoma	Regional	3	3	0	60	4 or more regional lymph nodes removed	No/Unknown	None/Unknown	N/A not first tumor	N/A not first tumor	12
15631824	81 years	80-84 years	Female	Non-Hispanic White	2nd of 2 or more primaries	C20.9-Rectum, NOS	Positive histology	8720/3: Malignant melanoma, NOS	Localized	Blank(s)	Blank(s)	Blank(s)	20	Blank(s)	No/Unknown	None/Unknown	N/A not first tumor	N/A not first tumor	11
15724188	65 years	65-69 years	Male	Non-Hispanic Asian or Pacific Islander	2nd of 2 or more primaries	C21.1-Anal canal	Positive histology	8720/3: Malignant melanoma, NOS	Blank(s)	Blank(s)	Blank(s)	Blank(s)	Blank(s)	Blank(s)	Yes	Beam radiation	N/A not first tumor	N/A not first tumor	40
16916885	46 years	45-49 years	Female	Non-Hispanic White	3rd of 3 or more primaries	C21.8-Overlapping lesion of rectum, anus, and anal canal	Positive histology	8720/3: Malignant melanoma, NOS	Blank(s)	Blank(s)	Blank(s)	Blank(s)	Blank(s)	Blank(s)	Yes	None/Unknown	N/A not first tumor	N/A not first tumor	8
17501527	51 years	50-54 years	Female	Non-Hispanic White	2nd of 2 or more primaries	C17.0-Duodenum	Positive histology	8720/3: Malignant melanoma, NOS	Blank(s)	Blank(s)	Blank(s)	Blank(s)	Blank(s)	Blank(s)	Yes	None/Unknown	N/A not first tumor	N/A not first tumor	16
17557141	57 years	55-59 years	Female	Non-Hispanic White	2nd of 2 or more primaries	C18.3-Hepatic flexure of colon	Positive histology	8720/3: Malignant melanoma, NOS	Localized	Blank(s)	Blank(s)	Blank(s)	40	4 or more regional lymph nodes removed	No/Unknown	None/Unknown	N/A not first tumor	N/A not first tumor	14
18505227	79 years	75-79 years	Female	Non-Hispanic White	2nd of 2 or more primaries	C20.9-Rectum, NOS	Positive histology	8720/3: Malignant melanoma, NOS	Blank(s)	Blank(s)	Blank(s)	Blank(s)	Blank(s)	Blank(s)	No/Unknown	None/Unknown	N/A not first tumor	N/A not first tumor	6
18507200	81 years	80-84 years	Male	Non-Hispanic White	3rd of 3 or more primaries	C21.8-Overlapping lesion of rectum, anus, and anal canal	Positive histology	8720/3: Malignant melanoma, NOS	Unknown/unstaged	3	0	0	27	None	No/Unknown	Beam radiation	N/A not first tumor	N/A not first tumor	7
18580074	68 years	65-69 years	Female	Non-Hispanic White	4th of 4 or more primaries	C21.0-Anus, NOS	Positive histology	8720/3: Malignant melanoma, NOS	Distant	Blank(s)	Blank(s)	Blank(s)	60	4 or more regional lymph nodes removed	No/Unknown	None/Unknown	N/A not first tumor	N/A not first tumor	156
19000196	83 years	80-84 years	Male	Non-Hispanic White	2nd of 2 or more primaries	C17.2-Ileum	Positive histology	8720/3: Malignant melanoma, NOS	Regional	3	3	0	30	4 or more regional lymph nodes removed	No/Unknown	None/Unknown	N/A not first tumor	N/A not first tumor	8
19092743	85+ years	85+ years	Male	Non-Hispanic White	2nd of 2 or more primaries	C20.9-Rectum, NOS	Positive histology	8720/3: Malignant melanoma, NOS	Distant	Blank(s)	Blank(s)	Blank(s)	0	None	No/Unknown	None/Unknown	N/A not first tumor	N/A not first tumor	1
20106302	76 years	75-79 years	Female	Non-Hispanic White	2nd of 2 or more primaries	C21.8-Overlapping lesion of rectum, anus, and anal canal	Positive histology	8720/3: Malignant melanoma, NOS	Regional	3	2	0	60	4 or more regional lymph nodes removed	No/Unknown	None/Unknown	N/A not first tumor	N/A not first tumor	20
20122878	68 years	65-69 years	Female	Non-Hispanic White	4th of 4 or more primaries	C21.1-Anal canal	Positive histology	8721/3: Nodular melanoma	Regional	3	0	0	27	None	No/Unknown	None/Unknown	N/A not first tumor	N/A not first tumor	7
20144294	56 years	55-59 years	Male	Non-Hispanic White	2nd of 2 or more primaries	C21.8-Overlapping lesion of rectum, anus, and anal canal	Positive histology	8720/3: Malignant melanoma, NOS	Distant	3	0	3	27	None	Yes	None/Unknown	N/A not first tumor	N/A not first tumor	27
21622092	85+ years	85+ years	Male	Non-Hispanic White	2nd of 2 or more primaries	C21.1-Anal canal	Positive histology	8720/3: Malignant melanoma, NOS	Regional	0	0	0	0	None	No/Unknown	None/Unknown	N/A not first tumor	N/A not first tumor	49
22003178	80 years	80-84 years	Female	Hispanic (All Races)	2nd of 2 or more primaries	C22.0-Liver	Positive histology	8720/3: Malignant melanoma, NOS	Localized	1	1	9	0	None	No/Unknown	None/Unknown	N/A not first tumor	N/A not first tumor	1
22968412	76 years	75-79 years	Male	Non-Hispanic White	4th of 4 or more primaries	C20.9-Rectum, NOS	Positive histology	8720/3: Malignant melanoma, NOS	Blank(s)	Blank(s)	Blank(s)	Blank(s)	Blank(s)	Blank(s)	No/Unknown	None/Unknown	N/A not first tumor	N/A not first tumor	1
23024856	85+ years	85+ years	Female	Non-Hispanic White	3rd of 3 or more primaries	C21.8-Overlapping lesion of rectum, anus, and anal canal	Positive histology	8720/3: Malignant melanoma, NOS	Regional	Blank(s)	Blank(s)	Blank(s)	20	None	No/Unknown	None/Unknown	N/A not first tumor	N/A not first tumor	21
23047338	80 years	80-84 years	Female	Non-Hispanic White	2nd of 2 or more primaries	C20.9-Rectum, NOS	Positive histology	8720/3: Malignant melanoma, NOS	Blank(s)	Blank(s)	Blank(s)	Blank(s)	Blank(s)	Blank(s)	No/Unknown	None/Unknown	N/A not first tumor	N/A not first tumor	8
23475177	85+ years	85+ years	Female	Non-Hispanic White	2nd of 2 or more primaries	C21.8-Overlapping lesion of rectum, anus, and anal canal	Positive histology	8720/3: Malignant melanoma, NOS	Blank(s)	Blank(s)	Blank(s)	Blank(s)	Blank(s)	Blank(s)	No/Unknown	None/Unknown	N/A not first tumor	N/A not first tumor	1
23527855	66 years	65-69 years	Female	Non-Hispanic White	2nd of 2 or more primaries	C21.8-Overlapping lesion of rectum, anus, and anal canal	Positive histology	8720/3: Malignant melanoma, NOS	Localized	Blank(s)	Blank(s)	Blank(s)	27	Blank(s)	No/Unknown	None/Unknown	N/A not first tumor	N/A not first tumor	33
24126403	82 years	80-84 years	Female	Non-Hispanic White	2nd of 2 or more primaries	C21.1-Anal canal	Positive histology	8720/3: Malignant melanoma, NOS	Blank(s)	Blank(s)	Blank(s)	Blank(s)	Blank(s)	Blank(s)	No/Unknown	Beam radiation	N/A not first tumor	N/A not first tumor	41
24600729	77 years	75-79 years	Male	Non-Hispanic White	2nd of 2 or more primaries	C20.9-Rectum, NOS	Positive histology	8720/3: Malignant melanoma, NOS	Localized	Blank(s)	Blank(s)	Blank(s)	27	Blank(s)	No/Unknown	None/Unknown	N/A not first tumor	N/A not first tumor	4
24719110	85+ years	85+ years	Female	Non-Hispanic White	2nd of 2 or more primaries	C20.9-Rectum, NOS	Positive histology	8720/3: Malignant melanoma, NOS	Localized	1	0	0	0	None	No/Unknown	None/Unknown	N/A not first tumor	N/A not first tumor	12
25759656	72 years	70-74 years	Female	Non-Hispanic White	2nd of 2 or more primaries	C23.9-Gallbladder	Positive histology	8720/3: Malignant melanoma, NOS	Blank(s)	Blank(s)	Blank(s)	Blank(s)	60	4 or more regional lymph nodes removed	No/Unknown	Beam radiation	N/A not first tumor	N/A not first tumor	28
25769939	85+ years	85+ years	Female	Non-Hispanic White	2nd of 2 or more primaries	C21.1-Anal canal	Positive histology	8720/3: Malignant melanoma, NOS	Localized	3	0	0	27	None	No/Unknown	None/Unknown	N/A not first tumor	N/A not first tumor	42
25782716	83 years	80-84 years	Female	Non-Hispanic White	3rd of 3 or more primaries	C21.1-Anal canal	Positive histology	8720/3: Malignant melanoma, NOS	Distant	Blank(s)	Blank(s)	Blank(s)	62	4 or more regional lymph nodes removed	No/Unknown	None/Unknown	N/A not first tumor	N/A not first tumor	3
25846293	85+ years	85+ years	Male	Non-Hispanic White	2nd of 2 or more primaries	C21.8-Overlapping lesion of rectum, anus, and anal canal	Positive histology	8721/3: Nodular melanoma	Localized	3	0	0	27	None	No/Unknown	Refused (1988+)	N/A not first tumor	N/A not first tumor	14
25846626	66 years	65-69 years	Female	Non-Hispanic White	2nd of 2 or more primaries	C21.8-Overlapping lesion of rectum, anus, and anal canal	Positive histology	8720/3: Malignant melanoma, NOS	Distant	0	0	3	0	None	No/Unknown	None/Unknown	N/A not first tumor	N/A not first tumor	13
26376626	83 years	80-84 years	Female	Non-Hispanic White	2nd of 2 or more primaries	C21.1-Anal canal	Positive histology	8720/3: Malignant melanoma, NOS	Distant	3	0	3	22	None	No/Unknown	None/Unknown	N/A not first tumor	N/A not first tumor	5
26407030	85+ years	85+ years	Female	Non-Hispanic White	3rd of 3 or more primaries	C21.0-Anus, NOS	Positive histology	8720/3: Malignant melanoma, NOS	Regional	3	3	0	27	1 to 3 regional lymph nodes removed	No/Unknown	None/Unknown	N/A not first tumor	N/A not first tumor	7
27499027	66 years	65-69 years	Male	Non-Hispanic White	2nd of 2 or more primaries	C20.9-Rectum, NOS	Positive histology	8720/3: Malignant melanoma, NOS	Localized	3	3	0	27	None	No/Unknown	None/Unknown	N/A not first tumor	N/A not first tumor	12
28032116	71 years	70-74 years	Male	Non-Hispanic White	3rd of 3 or more primaries	C21.1-Anal canal	Positive histology	8720/3: Malignant melanoma, NOS	Blank(s)	Blank(s)	Blank(s)	Blank(s)	Blank(s)	Blank(s)	No/Unknown	None/Unknown	N/A not first tumor	N/A not first tumor	18
28084851	58 years	55-59 years	Female	Non-Hispanic White	2nd of 2 or more primaries	C21.1-Anal canal	Positive histology	8720/3: Malignant melanoma, NOS	Localized	3	3	0	27	1 to 3 regional lymph nodes removed	Yes	Beam radiation	N/A not first tumor	N/A not first tumor	38
28093634	75 years	75-79 years	Male	Non-Hispanic White	3rd of 3 or more primaries	C16.6-Greater curvature of stomach NOS	Positive histology	8720/3: Malignant melanoma, NOS	Blank(s)	Blank(s)	Blank(s)	Blank(s)	Blank(s)	Blank(s)	No/Unknown	Beam radiation	N/A not first tumor	N/A not first tumor	3
28465592	75 years	75-79 years	Female	Non-Hispanic White	2nd of 2 or more primaries	C21.1-Anal canal	Positive histology	8745/3: Desmoplastic melanoma, malignant	Regional	3	0	0	20	None	Yes	Beam radiation	N/A not first tumor	N/A not first tumor	18
28497590	71 years	70-74 years	Male	Non-Hispanic White	2nd of 2 or more primaries	C21.1-Anal canal	Positive histology	8721/3: Nodular melanoma	Regional	3	3	0	27	Sentinel node biopsy and lym nd removed different times	No/Unknown	None/Unknown	N/A not first tumor	N/A not first tumor	39
28567708	80 years	80-84 years	Male	Non-Hispanic White	2nd of 2 or more primaries	C21.8-Overlapping lesion of rectum, anus, and anal canal	Positive histology	8720/3: Malignant melanoma, NOS	Localized	3	3	0	27	Sentinel lymph node biopsy	No/Unknown	None/Unknown	N/A not first tumor	N/A not first tumor	51
28911202	75 years	75-79 years	Female	Hispanic (All Races)	2nd of 2 or more primaries	C21.0-Anus, NOS	Positive histology	8720/3: Malignant melanoma, NOS	Blank(s)	Blank(s)	Blank(s)	Blank(s)	Blank(s)	Blank(s)	No/Unknown	None/Unknown	N/A not first tumor	N/A not first tumor	15
28963040	51 years	50-54 years	Female	Non-Hispanic White	2nd of 2 or more primaries	C20.9-Rectum, NOS	Positive histology	8720/3: Malignant melanoma, NOS	Localized	3	3	0	26	Sentinel lymph node biopsy	No/Unknown	None/Unknown	N/A not first tumor	N/A not first tumor	16
28966794	67 years	65-69 years	Male	Non-Hispanic White	3rd of 3 or more primaries	C20.9-Rectum, NOS	Positive histology	8720/3: Malignant melanoma, NOS	Distant	0	0	0	27	None	No/Unknown	Beam radiation	N/A not first tumor	N/A not first tumor	5
29003587	64 years	60-64 years	Male	Non-Hispanic White	2nd of 2 or more primaries	C21.1-Anal canal	Positive histology	8720/3: Malignant melanoma, NOS	Distant	3	1	0	27	None	No/Unknown	None/Unknown	N/A not first tumor	N/A not first tumor	12
29859358	59 years	55-59 years	Male	Non-Hispanic White	2nd of 2 or more primaries	C15.1-Thoracic esophagus	Positive histology	8720/3: Malignant melanoma, NOS	Blank(s)	Blank(s)	Blank(s)	Blank(s)	Blank(s)	Blank(s)	No/Unknown	None/Unknown	N/A not first tumor	N/A not first tumor	1
29909648	71 years	70-74 years	Male	Non-Hispanic White	2nd of 2 or more primaries	C17.2-Ileum	Positive histology	8730/3: Amelanotic melanoma	Blank(s)	Blank(s)	Blank(s)	Blank(s)	Blank(s)	Blank(s)	No/Unknown	None/Unknown	N/A not first tumor	N/A not first tumor	4
29909648	71 years	70-74 years	Male	Non-Hispanic White	3rd of 3 or more primaries	C17.1-Jejunum	Positive histology	8730/3: Amelanotic melanoma	Blank(s)	Blank(s)	Blank(s)	Blank(s)	Blank(s)	Blank(s)	No/Unknown	None/Unknown	N/A not first tumor	N/A not first tumor	4
30353897	85+ years	85+ years	Male	Non-Hispanic White	2nd of 2 or more primaries	C20.9-Rectum, NOS	Positive histology	8720/3: Malignant melanoma, NOS	Blank(s)	Blank(s)	Blank(s)	Blank(s)	Blank(s)	Blank(s)	No/Unknown	None/Unknown	N/A not first tumor	N/A not first tumor	36
30896924	49 years	45-49 years	Male	Non-Hispanic White	2nd of 2 or more primaries	C23.9-Gallbladder	Positive histology	8720/3: Malignant melanoma, NOS	Blank(s)	Blank(s)	Blank(s)	Blank(s)	30	None	No/Unknown	None/Unknown	N/A not first tumor	N/A not first tumor	0
30990970	77 years	75-79 years	Male	Hispanic (All Races)	2nd of 2 or more primaries	C21.1-Anal canal	Positive histology	8720/3: Malignant melanoma, NOS	Localized	3	0	0	60	None	No/Unknown	Recommended, unknown if administered	N/A not first tumor	N/A not first tumor	17
31927111	85+ years	85+ years	Male	Hispanic (All Races)	2nd of 2 or more primaries	C20.9-Rectum, NOS	Positive histology	8720/3: Malignant melanoma, NOS	Distant	1	1	3	26	None	No/Unknown	None/Unknown	N/A not first tumor	N/A not first tumor	5
32404385	85+ years	85+ years	Female	Non-Hispanic American Indian/Alaska Native	2nd of 2 or more primaries	C21.8-Overlapping lesion of rectum, anus, and anal canal	Positive histology	8720/3: Malignant melanoma, NOS	Blank(s)	Blank(s)	Blank(s)	Blank(s)	Blank(s)	Blank(s)	No/Unknown	None/Unknown	N/A not first tumor	N/A not first tumor	1
32529993	85+ years	85+ years	Male	Non-Hispanic White	2nd of 2 or more primaries	C21.8-Overlapping lesion of rectum, anus, and anal canal	Positive histology	8770/3: Mixed epithelioid and spindle cell melanoma	Regional	3	0	0	60	None	No/Unknown	None/Unknown	N/A not first tumor	N/A not first tumor	33
32592673	73 years	70-74 years	Male	Non-Hispanic White	2nd of 2 or more primaries	C15.8-Overlapping lesion of esophagus	Positive histology	8720/3: Malignant melanoma, NOS	Blank(s)	Blank(s)	Blank(s)	Blank(s)	Blank(s)	Blank(s)	No/Unknown	Beam radiation	N/A not first tumor	N/A not first tumor	28
32605804	53 years	50-54 years	Female	Non-Hispanic White	2nd of 2 or more primaries	C15.4-Middle third of esophagus	Positive histology	8720/3: Malignant melanoma, NOS	Blank(s)	Blank(s)	Blank(s)	Blank(s)	Blank(s)	Blank(s)	No/Unknown	None/Unknown	N/A not first tumor	N/A not first tumor	15
32626907	85+ years	85+ years	Male	Non-Hispanic White	3rd of 3 or more primaries	C15.3-Upper third of esophagus	Positive histology	8720/3: Malignant melanoma, NOS	Localized	Blank(s)	Blank(s)	Blank(s)	0	Blank(s)	No/Unknown	None/Unknown	N/A not first tumor	N/A not first tumor	15
33019125	64 years	60-64 years	Female	Non-Hispanic White	3rd of 3 or more primaries	C21.8-Overlapping lesion of rectum, anus, and anal canal	Positive histology	8720/3: Malignant melanoma, NOS	Regional	3	3	0	63	4 or more regional lymph nodes removed	No/Unknown	None/Unknown	N/A not first tumor	N/A not first tumor	37
33053618	82 years	80-84 years	Male	Hispanic (All Races)	2nd of 2 or more primaries	C17.1-Jejunum	Positive histology	8720/3: Malignant melanoma, NOS	Regional	3	3	0	30	1 to 3 regional lymph nodes removed	No/Unknown	None/Unknown	N/A not first tumor	N/A not first tumor	0
33059067	80 years	80-84 years	Male	Non-Hispanic White	2nd of 2 or more primaries	C16.6-Greater curvature of stomach NOS	Positive histology	8720/3: Malignant melanoma, NOS	Regional	Blank(s)	Blank(s)	Blank(s)	51	4 or more regional lymph nodes removed	No/Unknown	None/Unknown	N/A not first tumor	N/A not first tumor	62
34440070	64 years	60-64 years	Female	Non-Hispanic White	2nd of 2 or more primaries	C21.0-Anus, NOS	Positive histology	8720/3: Malignant melanoma, NOS	Regional	3	3	0	27	Sentinel lymph node biopsy	No/Unknown	Beam radiation	N/A not first tumor	N/A not first tumor	83
34446735	75 years	75-79 years	Female	Non-Hispanic Asian or Pacific Islander	2nd of 2 or more primaries	C20.9-Rectum, NOS	Positive histology	8720/3: Malignant melanoma, NOS	Distant	3	0	0	27	None	No/Unknown	None/Unknown	N/A not first tumor	N/A not first tumor	8
34492739	21 years	20-24 years	Male	Hispanic (All Races)	3rd of 3 or more primaries	C16.9-Stomach, NOS	Positive histology	8720/3: Malignant melanoma, NOS	Distant	Blank(s)	Blank(s)	Blank(s)	0	Blank(s)	No/Unknown	None/Unknown	N/A not first tumor	N/A not first tumor	0
34494045	40 years	40-44 years	Female	Non-Hispanic Black	2nd of 2 or more primaries	C23.9-Gallbladder	Positive histology	8720/3: Malignant melanoma, NOS	Blank(s)	Blank(s)	Blank(s)	Blank(s)	Blank(s)	Blank(s)	No/Unknown	None/Unknown	N/A not first tumor	N/A not first tumor	220
34978589	85+ years	85+ years	Male	Non-Hispanic White	2nd of 2 or more primaries	C21.0-Anus, NOS	Positive histology	8720/3: Malignant melanoma, NOS	Regional	3	0	0	27	None	No/Unknown	None/Unknown	N/A not first tumor	N/A not first tumor	9
35505849	65 years	65-69 years	Male	Non-Hispanic White	2nd of 2 or more primaries	C20.9-Rectum, NOS	Positive histology	8720/3: Malignant melanoma, NOS	Blank(s)	Blank(s)	Blank(s)	Blank(s)	Blank(s)	Blank(s)	No/Unknown	None/Unknown	N/A not first tumor	N/A not first tumor	23
35615611	82 years	80-84 years	Female	Non-Hispanic Black	2nd of 2 or more primaries	C21.8-Overlapping lesion of rectum, anus, and anal canal	Positive histology	8720/3: Malignant melanoma, NOS	Blank(s)	Blank(s)	Blank(s)	Blank(s)	Blank(s)	Blank(s)	No/Unknown	None/Unknown	N/A not first tumor	N/A not first tumor	54
35624131	68 years	65-69 years	Female	Non-Hispanic White	2nd of 2 or more primaries	C21.0-Anus, NOS	Positive histology	8721/3: Nodular melanoma	Blank(s)	Blank(s)	Blank(s)	Blank(s)	Blank(s)	Blank(s)	No/Unknown	None/Unknown	N/A not first tumor	N/A not first tumor	4
35640142	76 years	75-79 years	Female	Non-Hispanic White	2nd of 2 or more primaries	C21.1-Anal canal	Positive histology	8720/3: Malignant melanoma, NOS	Regional	3	3	0	60	4 or more regional lymph nodes removed	No/Unknown	None/Unknown	N/A not first tumor	N/A not first tumor	16
36047279	85+ years	85+ years	Male	Non-Hispanic White	2nd of 2 or more primaries	C21.8-Overlapping lesion of rectum, anus, and anal canal	Positive histology	8720/3: Malignant melanoma, NOS	Unknown/unstaged	9	9	9	0	None	No/Unknown	None/Unknown	N/A not first tumor	N/A not first tumor	3
36059068	55 years	55-59 years	Female	Non-Hispanic White	3rd of 3 or more primaries	C21.0-Anus, NOS	Positive histology	8720/3: Malignant melanoma, NOS	Regional	Blank(s)	Blank(s)	Blank(s)	60	Blank(s)	No/Unknown	None/Unknown	N/A not first tumor	N/A not first tumor	93
36068754	71 years	70-74 years	Male	Non-Hispanic Asian or Pacific Islander	2nd of 2 or more primaries	C15.5-Lower third of esophagus	Positive histology	8720/3: Malignant melanoma, NOS	Blank(s)	Blank(s)	Blank(s)	Blank(s)	Blank(s)	Blank(s)	No/Unknown	None/Unknown	N/A not first tumor	N/A not first tumor	4
36654753	80 years	80-84 years	Male	Non-Hispanic White	2nd of 2 or more primaries	C21.0-Anus, NOS	Positive histology	8772/3: Spindle cell melanoma, NOS	Regional	Blank(s)	Blank(s)	Blank(s)	27	None	No/Unknown	None/Unknown	N/A not first tumor	N/A not first tumor	34
36665931	81 years	80-84 years	Female	Non-Hispanic White	2nd of 2 or more primaries	C21.1-Anal canal	Positive histology	8770/3: Mixed epithelioid and spindle cell melanoma	Blank(s)	Blank(s)	Blank(s)	Blank(s)	Blank(s)	Blank(s)	No/Unknown	None/Unknown	N/A not first tumor	N/A not first tumor	21
36711403	83 years	80-84 years	Male	Hispanic (All Races)	2nd of 2 or more primaries	C20.9-Rectum, NOS	Positive histology	8720/3: Malignant melanoma, NOS	Localized	Blank(s)	Blank(s)	Blank(s)	27	Blank(s)	No/Unknown	None/Unknown	N/A not first tumor	N/A not first tumor	10
36722283	72 years	70-74 years	Male	Non-Hispanic White	2nd of 2 or more primaries	C21.1-Anal canal	Positive histology	8770/3: Mixed epithelioid and spindle cell melanoma	Localized	3	0	0	20	None	No/Unknown	Beam radiation	N/A not first tumor	N/A not first tumor	9
37139256	70 years	70-74 years	Male	Non-Hispanic White	2nd of 2 or more primaries	C21.8-Overlapping lesion of rectum, anus, and anal canal	Positive histology	8720/3: Malignant melanoma, NOS	Localized	3	0	0	27	Sentinel lymph node biopsy	No/Unknown	Beam radiation	N/A not first tumor	N/A not first tumor	83
37161914	59 years	55-59 years	Female	Non-Hispanic White	2nd of 2 or more primaries	C21.0-Anus, NOS	Positive histology	8721/3: Nodular melanoma	Localized	3	3	0	27	Sentinel lymph node biopsy	No/Unknown	None/Unknown	N/A not first tumor	N/A not first tumor	39
37194244	85+ years	85+ years	Female	Non-Hispanic White	2nd of 2 or more primaries	C21.8-Overlapping lesion of rectum, anus, and anal canal	Positive histology	8720/3: Malignant melanoma, NOS	Blank(s)	Blank(s)	Blank(s)	Blank(s)	Blank(s)	Blank(s)	No/Unknown	None/Unknown	N/A not first tumor	N/A not first tumor	5
37202076	78 years	75-79 years	Female	Non-Hispanic White	2nd of 2 or more primaries	C21.0-Anus, NOS	Positive histology	8720/3: Malignant melanoma, NOS	Localized	3	3	0	27	Sentinel lymph node biopsy	No/Unknown	None/Unknown	N/A not first tumor	N/A not first tumor	84
37756291	74 years	70-74 years	Female	Non-Hispanic White	2nd of 2 or more primaries	C21.8-Overlapping lesion of rectum, anus, and anal canal	Positive histology	8721/3: Nodular melanoma	Regional	Blank(s)	Blank(s)	Blank(s)	60	4 or more regional lymph nodes removed	No/Unknown	None/Unknown	N/A not first tumor	N/A not first tumor	9
37756568	78 years	75-79 years	Female	Non-Hispanic White	2nd of 2 or more primaries	C20.9-Rectum, NOS	Positive histology	8720/3: Malignant melanoma, NOS	Regional	Blank(s)	Blank(s)	Blank(s)	50	4 or more regional lymph nodes removed	No/Unknown	None/Unknown	N/A not first tumor	N/A not first tumor	18
38225468	78 years	75-79 years	Female	Non-Hispanic White	2nd of 2 or more primaries	C21.0-Anus, NOS	Positive histology	8720/3: Malignant melanoma, NOS	Localized	3	0	0	27	None	No/Unknown	None/Unknown	N/A not first tumor	N/A not first tumor	133
38225468	83 years	80-84 years	Female	Non-Hispanic White	3rd of 3 or more primaries	C21.0-Anus, NOS	Positive histology	8720/3: Malignant melanoma, NOS	Localized	3	0	0	20	None	No/Unknown	None/Unknown	N/A not first tumor	N/A not first tumor	82
38239907	67 years	65-69 years	Female	Non-Hispanic White	2nd of 2 or more primaries	C21.0-Anus, NOS	Positive histology	8720/3: Malignant melanoma, NOS	Localized	3	0	0	27	None	Yes	None/Unknown	N/A not first tumor	N/A not first tumor	31
38242023	73 years	70-74 years	Female	Non-Hispanic White	3rd of 3 or more primaries	C21.1-Anal canal	Positive histology	8720/3: Malignant melanoma, NOS	Localized	3	0	0	27	None	No/Unknown	None/Unknown	N/A not first tumor	N/A not first tumor	51
38249690	83 years	80-84 years	Female	Non-Hispanic White	2nd of 2 or more primaries	C15.4-Middle third of esophagus	Positive histology	8720/3: Malignant melanoma, NOS	Localized	5	5	0	50	4 or more regional lymph nodes removed	No/Unknown	None/Unknown	N/A not first tumor	N/A not first tumor	37
38332106	85+ years	85+ years	Female	Hispanic (All Races)	2nd of 2 or more primaries	C21.8-Overlapping lesion of rectum, anus, and anal canal	Positive histology	8720/3: Malignant melanoma, NOS	Localized	3	0	0	27	None	No/Unknown	None/Unknown	N/A not first tumor	N/A not first tumor	6
38359796	85+ years	85+ years	Male	Non-Hispanic White	2nd of 2 or more primaries	C20.9-Rectum, NOS	Positive histology	8720/3: Malignant melanoma, NOS	Distant	0	0	0	0	None	No/Unknown	None/Unknown	N/A not first tumor	N/A not first tumor	0
38773316	75 years	75-79 years	Male	Non-Hispanic White	2nd of 2 or more primaries	C21.0-Anus, NOS	Positive histology	8720/3: Malignant melanoma, NOS	Regional	3	3	0	27	4 or more regional lymph nodes removed	No/Unknown	None/Unknown	N/A not first tumor	N/A not first tumor	15
39326085	61 years	60-64 years	Male	Non-Hispanic White	2nd of 2 or more primaries	C21.1-Anal canal	Positive histology	8720/3: Malignant melanoma, NOS	Unknown/unstaged	1	9	0	0	None	No/Unknown	None/Unknown	N/A not first tumor	N/A not first tumor	25
39326085	62 years	60-64 years	Male	Non-Hispanic White	3rd of 3 or more primaries	C18.7-Sigmoid colon	Positive histology	8720/3: Malignant melanoma, NOS	Localized	3	3	0	41	4 or more regional lymph nodes removed	No/Unknown	Beam radiation	N/A not first tumor	N/A not first tumor	12
39478538	78 years	75-79 years	Male	Non-Hispanic Asian or Pacific Islander	2nd of 2 or more primaries	C21.8-Overlapping lesion of rectum, anus, and anal canal	Positive histology	8720/3: Malignant melanoma, NOS	Regional	3	0	0	27	None	No/Unknown	None/Unknown	N/A not first tumor	N/A not first tumor	15
40011609	85+ years	85+ years	Female	Non-Hispanic Asian or Pacific Islander	2nd of 2 or more primaries	C20.9-Rectum, NOS	Positive histology	8720/3: Malignant melanoma, NOS	Regional	3	0	0	20	None	No/Unknown	None/Unknown	N/A not first tumor	N/A not first tumor	15
40489542	72 years	70-74 years	Male	Non-Hispanic White	2nd of 2 or more primaries	C18.0-Cecum	Positive histology	8720/3: Malignant melanoma, NOS	Distant	3	3	0	40	4 or more regional lymph nodes removed	No/Unknown	None/Unknown	N/A not first tumor	N/A not first tumor	12
41690143	57 years	55-59 years	Male	Hispanic (All Races)	3rd of 3 or more primaries	C21.1-Anal canal	Positive histology	8720/3: Malignant melanoma, NOS	Localized	Blank(s)	Blank(s)	Blank(s)	27	Blank(s)	No/Unknown	None/Unknown	N/A not first tumor	N/A not first tumor	9
41705728	83 years	80-84 years	Female	Non-Hispanic White	2nd of 2 or more primaries	C21.8-Overlapping lesion of rectum, anus, and anal canal	Positive histology	8720/3: Malignant melanoma, NOS	Distant	Blank(s)	Blank(s)	Blank(s)	0	Blank(s)	No/Unknown	None/Unknown	N/A not first tumor	N/A not first tumor	1
42227752	72 years	70-74 years	Female	Non-Hispanic White	2nd of 2 or more primaries	C21.1-Anal canal	Positive histology	8720/3: Malignant melanoma, NOS	Localized	Blank(s)	Blank(s)	Blank(s)	27	Blank(s)	Yes	Beam radiation	N/A not first tumor	N/A not first tumor	18
42258556	62 years	60-64 years	Female	Non-Hispanic White	3rd of 3 or more primaries	C20.9-Rectum, NOS	Positive histology	8720/3: Malignant melanoma, NOS	Unknown/unstaged	Blank(s)	Blank(s)	Blank(s)	20	None	No/Unknown	None/Unknown	N/A not first tumor	N/A not first tumor	3
42764353	77 years	75-79 years	Male	Hispanic (All Races)	2nd of 2 or more primaries	C23.9-Gallbladder	Positive histology	8720/3: Malignant melanoma, NOS	Blank(s)	3	0	0	40	None	No/Unknown	None/Unknown	N/A not first tumor	N/A not first tumor	6
42811558	85+ years	85+ years	Female	Hispanic (All Races)	2nd of 2 or more primaries	C20.9-Rectum, NOS	Positive histology	8720/3: Malignant melanoma, NOS	Unknown/unstaged	1	0	0	0	None	No/Unknown	None/Unknown	N/A not first tumor	N/A not first tumor	7
42827252	80 years	80-84 years	Male	Non-Hispanic White	2nd of 2 or more primaries	C16.3-Gastric antrum	Positive histology	8720/3: Malignant melanoma, NOS	Localized	Blank(s)	Blank(s)	Blank(s)	30	4 or more regional lymph nodes removed	No/Unknown	None/Unknown	N/A not first tumor	N/A not first tumor	3
43376221	53 years	50-54 years	Male	Non-Hispanic White	2nd of 2 or more primaries	C20.9-Rectum, NOS	Positive histology	8761/3: Malignant melanoma in giant pigmented nevus	Localized	3	0	0	30	None	No/Unknown	Beam radiation	N/A not first tumor	N/A not first tumor	45
43392207	84 years	80-84 years	Male	Non-Hispanic White	2nd of 2 or more primaries	C21.8-Overlapping lesion of rectum, anus, and anal canal	Positive histology	8720/3: Malignant melanoma, NOS	Localized	1	0	0	0	None	No/Unknown	None/Unknown	N/A not first tumor	N/A not first tumor	26
44387440	85+ years	85+ years	Female	Non-Hispanic White	2nd of 2 or more primaries	C20.9-Rectum, NOS	Positive histology	8720/3: Malignant melanoma, NOS	Localized	Blank(s)	Blank(s)	Blank(s)	27	Blank(s)	No/Unknown	None/Unknown	N/A not first tumor	N/A not first tumor	47
44419787	85+ years	85+ years	Female	Non-Hispanic White	3rd of 3 or more primaries	C21.8-Overlapping lesion of rectum, anus, and anal canal	Positive histology	8772/3: Spindle cell melanoma, NOS	Localized	1	0	0	0	None	No/Unknown	None/Unknown	N/A not first tumor	N/A not first tumor	14
44921316	75 years	75-79 years	Female	Non-Hispanic Asian or Pacific Islander	2nd of 2 or more primaries	C21.8-Overlapping lesion of rectum, anus, and anal canal	Positive histology	8720/3: Malignant melanoma, NOS	Distant	Blank(s)	Blank(s)	Blank(s)	60	4 or more regional lymph nodes removed	No/Unknown	None/Unknown	N/A not first tumor	N/A not first tumor	0
44988173	79 years	75-79 years	Male	Non-Hispanic White	2nd of 2 or more primaries	C20.9-Rectum, NOS	Positive histology	8720/3: Malignant melanoma, NOS	Distant	1	0	0	0	None	No/Unknown	Beam radiation	N/A not first tumor	N/A not first tumor	7
44989224	70 years	70-74 years	Female	Non-Hispanic White	3rd of 3 or more primaries	C17.2-Ileum	Positive histology	8720/3: Malignant melanoma, NOS	Localized	Blank(s)	Blank(s)	Blank(s)	40	4 or more regional lymph nodes removed	No/Unknown	None/Unknown	N/A not first tumor	N/A not first tumor	4
44997607	49 years	45-49 years	Female	Non-Hispanic White	2nd of 2 or more primaries	C17.8-Overlapping lesion of small intestine	Positive histology	8720/3: Malignant melanoma, NOS	Distant	Blank(s)	Blank(s)	Blank(s)	30	Number of regional lymph nodes removed unknown	Yes	None/Unknown	N/A not first tumor	N/A not first tumor	7
45029120	28 years	25-29 years	Female	Non-Hispanic White	2nd of 2 or more primaries	C20.9-Rectum, NOS	Positive histology	8720/3: Malignant melanoma, NOS	Distant	0	0	0	0	None	Yes	None/Unknown	N/A not first tumor	N/A not first tumor	19
45570760	76 years	75-79 years	Female	Non-Hispanic White	3rd of 3 or more primaries	C21.0-Anus, NOS	Positive histology	8720/3: Malignant melanoma, NOS	Regional	3	0	0	27	None	No/Unknown	None/Unknown	N/A not first tumor	N/A not first tumor	13
46008454	56 years	55-59 years	Female	Non-Hispanic White	3rd of 3 or more primaries	C21.1-Anal canal	Positive histology	8720/3: Malignant melanoma, NOS	Regional	3	3	0	63	4 or more regional lymph nodes removed	No/Unknown	None/Unknown	N/A not first tumor	N/A not first tumor	42
46019350	79 years	75-79 years	Female	Non-Hispanic White	4th of 4 or more primaries	C20.9-Rectum, NOS	Positive histology	8720/3: Malignant melanoma, NOS	Unknown/unstaged	3	0	9	27	None	No/Unknown	None/Unknown	N/A not first tumor	N/A not first tumor	11
46592205	77 years	75-79 years	Female	Non-Hispanic White	2nd of 2 or more primaries	C18.7-Sigmoid colon	Positive histology	8720/3: Malignant melanoma, NOS	Distant	3	3	3	30	4 or more regional lymph nodes removed	No/Unknown	Beam radiation	N/A not first tumor	N/A not first tumor	1
46640012	58 years	55-59 years	Female	Non-Hispanic White	4th of 4 or more primaries	C21.0-Anus, NOS	Positive histology	8720/3: Malignant melanoma, NOS	Localized	3	0	0	27	Sentinel lymph node biopsy	No/Unknown	None/Unknown	N/A not first tumor	N/A not first tumor	75
46700292	74 years	70-74 years	Female	Hispanic (All Races)	3rd of 3 or more primaries	C20.9-Rectum, NOS	Positive histology	8720/3: Malignant melanoma, NOS	Localized	3	0	0	30	None	No/Unknown	None/Unknown	N/A not first tumor	N/A not first tumor	28
47193929	58 years	55-59 years	Female	Non-Hispanic Asian or Pacific Islander	2nd of 2 or more primaries	C21.8-Overlapping lesion of rectum, anus, and anal canal	Positive histology	8720/3: Malignant melanoma, NOS	Unknown/unstaged	Blank(s)	Blank(s)	Blank(s)	0	Blank(s)	Yes	None/Unknown	N/A not first tumor	N/A not first tumor	31
47211672	76 years	75-79 years	Male	Non-Hispanic Asian or Pacific Islander	2nd of 2 or more primaries	C20.9-Rectum, NOS	Positive histology	8720/3: Malignant melanoma, NOS	Distant	Blank(s)	Blank(s)	Blank(s)	27	Blank(s)	No/Unknown	Beam radiation	N/A not first tumor	N/A not first tumor	43
47694883	34 years	30-34 years	Male	Non-Hispanic White	2nd of 2 or more primaries	C16.1-Fundus of stomach	Direct visualization without microscopic confirmation	8720/3: Malignant melanoma, NOS	Distant	1	0	0	0	None	No/Unknown	None/Unknown	N/A not first tumor	N/A not first tumor	7
47743418	78 years	75-79 years	Male	Non-Hispanic White	2nd of 2 or more primaries	C20.9-Rectum, NOS	Positive histology	8720/3: Malignant melanoma, NOS	Distant	0	0	3	0	None	Yes	None/Unknown	N/A not first tumor	N/A not first tumor	10
47748056	68 years	65-69 years	Male	Non-Hispanic White	2nd of 2 or more primaries	C20.9-Rectum, NOS	Positive histology	8720/3: Malignant melanoma, NOS	Unknown/unstaged	Blank(s)	Blank(s)	Blank(s)	20	Blank(s)	No/Unknown	None/Unknown	N/A not first tumor	N/A not first tumor	9
48867796	85+ years	85+ years	Female	Non-Hispanic White	2nd of 2 or more primaries	C21.8-Overlapping lesion of rectum, anus, and anal canal	Positive histology	8720/3: Malignant melanoma, NOS	Localized	3	3	0	62	4 or more regional lymph nodes removed	No/Unknown	None/Unknown	N/A not first tumor	N/A not first tumor	42
49315880	64 years	60-64 years	Female	Non-Hispanic White	2nd of 2 or more primaries	C21.1-Anal canal	Positive histology	8720/3: Malignant melanoma, NOS	Regional	3	1	0	0	None	No/Unknown	None/Unknown	N/A not first tumor	N/A not first tumor	9
49444180	80 years	80-84 years	Male	Non-Hispanic White	2nd of 2 or more primaries	C20.9-Rectum, NOS	Positive histology	8720/3: Malignant melanoma, NOS	Localized	3	0	0	26	None	No/Unknown	None/Unknown	N/A not first tumor	N/A not first tumor	13
49874380	85+ years	85+ years	Female	Non-Hispanic White	3rd of 3 or more primaries	C21.0-Anus, NOS	Positive histology	8720/3: Malignant melanoma, NOS	Regional	3	0	0	90	None	No/Unknown	None/Unknown	N/A not first tumor	N/A not first tumor	48
50513753	63 years	60-64 years	Male	Non-Hispanic White	2nd of 2 or more primaries	C23.9-Gallbladder	Positive histology	8720/3: Malignant melanoma, NOS	Blank(s)	3	3	1	30	1 to 3 regional lymph nodes removed	No/Unknown	None/Unknown	N/A not first tumor	N/A not first tumor	3
50980815	71 years	70-74 years	Male	Non-Hispanic White	2nd of 2 or more primaries	C20.9-Rectum, NOS	Positive histology	8720/3: Malignant melanoma, NOS	Distant	0	0	3	0	None	No/Unknown	None/Unknown	N/A not first tumor	N/A not first tumor	2
51087613	78 years	75-79 years	Male	Hispanic (All Races)	2nd of 2 or more primaries	C21.0-Anus, NOS	Positive histology	8720/3: Malignant melanoma, NOS	Distant	1	0	0	0	None	No/Unknown	Beam radiation	N/A not first tumor	N/A not first tumor	3
51504931	85+ years	85+ years	Female	Hispanic (All Races)	3rd of 3 or more primaries	C20.9-Rectum, NOS	Positive histology	8720/3: Malignant melanoma, NOS	Distant	3	9	0	27	None	No/Unknown	Refused (1988+)	N/A not first tumor	N/A not first tumor	3
51649869	75 years	75-79 years	Female	Hispanic (All Races)	2nd of 2 or more primaries	C21.8-Overlapping lesion of rectum, anus, and anal canal	Positive histology	8772/3: Spindle cell melanoma, NOS	Localized	3	0	0	60	None	No/Unknown	None/Unknown	N/A not first tumor	N/A not first tumor	35
52145097	55 years	55-59 years	Male	Non-Hispanic White	3rd of 3 or more primaries	C16.8-Overlapping lesion of stomach	Positive histology	8720/3: Malignant melanoma, NOS	Regional	3	3	0	42	None	No/Unknown	None/Unknown	N/A not first tumor	N/A not first tumor	21
52167189	57 years	55-59 years	Female	Hispanic (All Races)	3rd of 3 or more primaries	C20.9-Rectum, NOS	Positive histology	8720/3: Malignant melanoma, NOS	Regional	3	3	0	50	4 or more regional lymph nodes removed	No/Unknown	Recommended, unknown if administered	N/A not first tumor	N/A not first tumor	24
52638089	68 years	65-69 years	Male	Non-Hispanic White	2nd of 2 or more primaries	C18.0-Cecum	Positive histology	8720/3: Malignant melanoma, NOS	Localized	3	3	0	40	4 or more regional lymph nodes removed	No/Unknown	None/Unknown	N/A not first tumor	N/A not first tumor	80
52672353	36 years	35-39 years	Female	Hispanic (All Races)	2nd of 2 or more primaries	C21.1-Anal canal	Positive histology	8720/3: Malignant melanoma, NOS	Localized	3	3	0	60	4 or more regional lymph nodes removed	No/Unknown	None/Unknown	N/A not first tumor	N/A not first tumor	71
53151659	69 years	65-69 years	Male	Non-Hispanic White	2nd of 2 or more primaries	C25.9-Pancreas, NOS	Positive histology	8772/3: Spindle cell melanoma, NOS	Distant	9	9	0	0	None	No/Unknown	None/Unknown	N/A not first tumor	N/A not first tumor	6
53220283	61 years	60-64 years	Female	Non-Hispanic Asian or Pacific Islander	2nd of 2 or more primaries	C21.8-Overlapping lesion of rectum, anus, and anal canal	Positive histology	8772/3: Spindle cell melanoma, NOS	Localized	3	0	0	27	None	No/Unknown	None/Unknown	N/A not first tumor	N/A not first tumor	45
53708894	52 years	50-54 years	Female	Non-Hispanic White	2nd of 2 or more primaries	C21.1-Anal canal	Positive histology	8720/3: Malignant melanoma, NOS	Localized	1	0	0	0	None	No/Unknown	None/Unknown	N/A not first tumor	N/A not first tumor	17
53834051	75 years	75-79 years	Male	Non-Hispanic White	2nd of 2 or more primaries	C20.9-Rectum, NOS	Positive histology	8720/3: Malignant melanoma, NOS	Distant	Blank(s)	Blank(s)	Blank(s)	20	None	No/Unknown	None/Unknown	N/A not first tumor	N/A not first tumor	2
53862329	73 years	70-74 years	Male	Non-Hispanic White	2nd of 2 or more primaries	C21.0-Anus, NOS	Positive histology	8720/3: Malignant melanoma, NOS	Distant	Blank(s)	Blank(s)	Blank(s)	0	None	No/Unknown	None/Unknown	N/A not first tumor	N/A not first tumor	5
54393297	45 years	45-49 years	Female	Non-Hispanic Asian or Pacific Islander	2nd of 2 or more primaries	C21.1-Anal canal	Positive histology	8720/3: Malignant melanoma, NOS	Regional	3	3	0	62	Sentinel node biopsy and lym nd removed same/unstated time	No/Unknown	Radiation, NOS method or source not specified	N/A not first tumor	N/A not first tumor	25
54820215	63 years	60-64 years	Female	Hispanic (All Races)	2nd of 2 or more primaries	C20.9-Rectum, NOS	Positive histology	8720/3: Malignant melanoma, NOS	Localized	3	3	0	30	None	No/Unknown	None/Unknown	N/A not first tumor	N/A not first tumor	13
55446753	85+ years	85+ years	Female	Hispanic (All Races)	2nd of 2 or more primaries	C21.1-Anal canal	Positive histology	8721/3: Nodular melanoma	Localized	3	0	0	27	None	No/Unknown	None/Unknown	N/A not first tumor	N/A not first tumor	12
55932453	50 years	50-54 years	Male	Non-Hispanic White	2nd of 2 or more primaries	C20.9-Rectum, NOS	Positive histology	8720/3: Malignant melanoma, NOS	Distant	Blank(s)	Blank(s)	Blank(s)	0	None	No/Unknown	Beam radiation	N/A not first tumor	N/A not first tumor	5
55974033	46 years	45-49 years	Male	Non-Hispanic White	2nd of 2 or more primaries	C20.9-Rectum, NOS	Positive histology	8720/3: Malignant melanoma, NOS	Distant	Blank(s)	Blank(s)	Blank(s)	0	None	No/Unknown	Beam radiation	N/A not first tumor	N/A not first tumor	4
57016317	85+ years	85+ years	Female	Non-Hispanic White	3rd of 3 or more primaries	C21.8-Overlapping lesion of rectum, anus, and anal canal	Positive histology	8730/3: Amelanotic melanoma	Distant	3	3	3	90	4 or more regional lymph nodes removed	No/Unknown	None/Unknown	N/A not first tumor	N/A not first tumor	3
57043306	74 years	70-74 years	Male	Non-Hispanic White	3rd of 3 or more primaries	C17.1-Jejunum	Positive histology	8730/3: Amelanotic melanoma	Distant	Blank(s)	Blank(s)	Blank(s)	30	4 or more regional lymph nodes removed	No/Unknown	None/Unknown	N/A not first tumor	N/A not first tumor	6
57068841	72 years	70-74 years	Female	Non-Hispanic White	2nd of 2 or more primaries	C16.6-Greater curvature of stomach NOS	Positive histology	8720/3: Malignant melanoma, NOS	Distant	Blank(s)	Blank(s)	Blank(s)	26	Biopsy or aspiration of regional lymph node, NOS	No/Unknown	Beam radiation	N/A not first tumor	N/A not first tumor	5
57085564	57 years	55-59 years	Female	Non-Hispanic White	2nd of 2 or more primaries	C23.9-Gallbladder	Positive histology	8720/3: Malignant melanoma, NOS	Blank(s)	3	0	0	40	None	No/Unknown	None/Unknown	N/A not first tumor	N/A not first tumor	21
57096030	82 years	80-84 years	Male	Non-Hispanic White	3rd of 3 or more primaries	C18.0-Cecum	Positive histology	8720/3: Malignant melanoma, NOS	Localized	1	0	0	28	None	No/Unknown	None/Unknown	N/A not first tumor	N/A not first tumor	9
57458391	46 years	45-49 years	Female	Non-Hispanic White	2nd of 2 or more primaries	C23.9-Gallbladder	Positive histology	8720/3: Malignant melanoma, NOS	Blank(s)	3	0	0	40	None	No/Unknown	None/Unknown	N/A not first tumor	N/A not first tumor	10
57467160	46 years	45-49 years	Male	Non-Hispanic White	2nd of 2 or more primaries	C20.9-Rectum, NOS	Positive histology	8746/3: Mucosal lentiginous melanoma	Localized	Blank(s)	Blank(s)	Blank(s)	10	Blank(s)	No/Unknown	None/Unknown	N/A not first tumor	N/A not first tumor	181
57568775	64 years	60-64 years	Female	Non-Hispanic White	3rd of 3 or more primaries	C20.9-Rectum, NOS	Positive histology	8720/3: Malignant melanoma, NOS	Localized	Blank(s)	Blank(s)	Blank(s)	26	Blank(s)	Yes	Beam radiation	N/A not first tumor	N/A not first tumor	55
57896954	73 years	70-74 years	Female	Non-Hispanic White	2nd of 2 or more primaries	C21.8-Overlapping lesion of rectum, anus, and anal canal	Positive histology	8720/3: Malignant melanoma, NOS	Regional	Blank(s)	Blank(s)	Blank(s)	60	Blank(s)	No/Unknown	None/Unknown	N/A not first tumor	N/A not first tumor	93
57938310	76 years	75-79 years	Female	Non-Hispanic White	2nd of 2 or more primaries	C21.8-Overlapping lesion of rectum, anus, and anal canal	Positive histology	8720/3: Malignant melanoma, NOS	Distant	1	0	3	0	None	No/Unknown	None/Unknown	N/A not first tumor	N/A not first tumor	10
58348065	66 years	65-69 years	Male	Non-Hispanic White	2nd of 2 or more primaries	C17.1-Jejunum	Positive histology	8720/3: Malignant melanoma, NOS	Localized	3	3	0	30	1 to 3 regional lymph nodes removed	No/Unknown	None/Unknown	N/A not first tumor	N/A not first tumor	18
60106967	66 years	65-69 years	Female	Non-Hispanic White	2nd of 2 or more primaries	C20.9-Rectum, NOS	Positive histology	8720/3: Malignant melanoma, NOS	Unknown/unstaged	0	9	9	0	None	No/Unknown	None/Unknown	N/A not first tumor	N/A not first tumor	8
60802075	63 years	60-64 years	Female	Hispanic (All Races)	3rd of 3 or more primaries	C20.9-Rectum, NOS	Positive histology	8720/3: Malignant melanoma, NOS	Localized	3	3	0	50	4 or more regional lymph nodes removed	No/Unknown	None/Unknown	N/A not first tumor	N/A not first tumor	70
60870371	69 years	65-69 years	Male	Non-Hispanic White	2nd of 2 or more primaries	C20.9-Rectum, NOS	Positive histology	8720/3: Malignant melanoma, NOS	Localized	3	0	0	26	None	No/Unknown	Beam radiation	N/A not first tumor	N/A not first tumor	14
61410517	74 years	70-74 years	Female	Non-Hispanic White	2nd of 2 or more primaries	C20.9-Rectum, NOS	Positive histology	8720/3: Malignant melanoma, NOS	Distant	Blank(s)	Blank(s)	Blank(s)	30	Blank(s)	Yes	Beam radiation	N/A not first tumor	N/A not first tumor	35
61449574	82 years	80-84 years	Male	Non-Hispanic White	2nd of 2 or more primaries	C21.0-Anus, NOS	Positive histology	8720/3: Malignant melanoma, NOS	Regional	1	0	0	0	None	No/Unknown	None/Unknown	N/A not first tumor	N/A not first tumor	6
61469166	65 years	65-69 years	Female	Non-Hispanic White	2nd of 2 or more primaries	C21.8-Overlapping lesion of rectum, anus, and anal canal	Positive histology	8744/3: Acral lentiginous melanoma, malignant	Regional	3	1	0	27	Biopsy or aspiration of regional lymph node, NOS	Yes	None/Unknown	N/A not first tumor	N/A not first tumor	20
62014763	77 years	75-79 years	Male	Non-Hispanic White	2nd of 2 or more primaries	C15.5-Lower third of esophagus	Positive histology	8720/3: Malignant melanoma, NOS	Localized	Blank(s)	Blank(s)	Blank(s)	0	Blank(s)	No/Unknown	None/Unknown	N/A not first tumor	N/A not first tumor	19
62138853	71 years	70-74 years	Male	Non-Hispanic White	2nd of 2 or more primaries	C18.4-Transverse colon	Positive histology	8720/3: Malignant melanoma, NOS	Unknown/unstaged	9	9	9	0	Unknown or not applicable	No/Unknown	None/Unknown	N/A not first tumor	N/A not first tumor	27
62749783	66 years	65-69 years	Male	Non-Hispanic White	3rd of 3 or more primaries	C20.9-Rectum, NOS	Positive histology	8770/3: Mixed epithelioid and spindle cell melanoma	Unknown/unstaged	9	9	9	99	Unknown or not applicable	No/Unknown	None/Unknown	N/A not first tumor	N/A not first tumor	7
64566735	73 years	70-74 years	Female	Non-Hispanic White	2nd of 2 or more primaries	C21.0-Anus, NOS	Positive histology	8721/3: Nodular melanoma	Localized	3	0	0	27	None	Yes	None/Unknown	N/A not first tumor	N/A not first tumor	11
65047099	77 years	75-79 years	Female	Non-Hispanic White	2nd of 2 or more primaries	C20.9-Rectum, NOS	Positive histology	8720/3: Malignant melanoma, NOS	Localized	3	0	0	50	None	No/Unknown	None/Unknown	N/A not first tumor	N/A not first tumor	13
65052458	71 years	70-74 years	Male	Non-Hispanic White	2nd of 2 or more primaries	C16.2-Body of stomach	Positive histology	8720/3: Malignant melanoma, NOS	Unknown/unstaged	1	9	9	0	Unknown or not applicable	No/Unknown	None/Unknown	N/A not first tumor	N/A not first tumor	13
66735403	76 years	75-79 years	Male	Non-Hispanic Black	2nd of 2 or more primaries	C20.9-Rectum, NOS	Positive histology	8721/3: Nodular melanoma	Regional	3	3	0	27	4 or more regional lymph nodes removed	No/Unknown	None/Unknown	N/A not first tumor	N/A not first tumor	10
68352193	72 years	70-74 years	Male	Non-Hispanic White	3rd of 3 or more primaries	C16.9-Stomach, NOS	Positive histology	8720/3: Malignant melanoma, NOS	Unknown/unstaged	1	0	0	99	None	No/Unknown	None/Unknown	N/A not first tumor	N/A not first tumor	2
68373214	74 years	70-74 years	Male	Non-Hispanic White	4th of 4 or more primaries	C21.8-Overlapping lesion of rectum, anus, and anal canal	Positive histology	8730/3: Amelanotic melanoma	Regional	3	0	0	27	None	Yes	None/Unknown	N/A not first tumor	N/A not first tumor	9
68891737	67 years	65-69 years	Female	Non-Hispanic White	4th of 4 or more primaries	C16.2-Body of stomach	Positive histology	8720/3: Malignant melanoma, NOS	Unknown/unstaged	Blank(s)	Blank(s)	Blank(s)	90	Blank(s)	Yes	None/Unknown	N/A not first tumor	N/A not first tumor	26
68893360	77 years	75-79 years	Male	Non-Hispanic Black	3rd of 3 or more primaries	C20.9-Rectum, NOS	Positive histology	8720/3: Malignant melanoma, NOS	Distant	Blank(s)	Blank(s)	Blank(s)	0	None	No/Unknown	Beam radiation	N/A not first tumor	N/A not first tumor	3
68921527	69 years	65-69 years	Female	Non-Hispanic White	3rd of 3 or more primaries	C21.1-Anal canal	Positive histology	8720/3: Malignant melanoma, NOS	Distant	Blank(s)	Blank(s)	Blank(s)	60	Blank(s)	No/Unknown	None/Unknown	N/A not first tumor	N/A not first tumor	8
69416413	50 years	50-54 years	Female	Non-Hispanic White	2nd of 2 or more primaries	C20.9-Rectum, NOS	Positive histology	8730/3: Amelanotic melanoma	Distant	3	3	9	60	4 or more regional lymph nodes removed	No/Unknown	None/Unknown	N/A not first tumor	N/A not first tumor	16
69461512	78 years	75-79 years	Male	Non-Hispanic Black	2nd of 2 or more primaries	C21.0-Anus, NOS	Positive histology	8746/3: Mucosal lentiginous melanoma	Localized	Blank(s)	Blank(s)	Blank(s)	20	Blank(s)	No/Unknown	None/Unknown	N/A not first tumor	N/A not first tumor	91
69976098	73 years	70-74 years	Female	Non-Hispanic White	2nd of 2 or more primaries	C20.9-Rectum, NOS	Positive histology	8720/3: Malignant melanoma, NOS	Distant	Blank(s)	Blank(s)	Blank(s)	0	None	No/Unknown	None/Unknown	N/A not first tumor	N/A not first tumor	4
69992074	72 years	70-74 years	Male	Non-Hispanic White	2nd of 2 or more primaries	C18.9-Colon, NOS	Positive histology	8720/3: Malignant melanoma, NOS	Unknown/unstaged	Blank(s)	Blank(s)	Blank(s)	0	Unknown or not applicable	No/Unknown	None/Unknown	N/A not first tumor	N/A not first tumor	26
71024270	72 years	70-74 years	Male	Non-Hispanic Black	3rd of 3 or more primaries	C21.1-Anal canal	Positive histology	8720/3: Malignant melanoma, NOS	Distant	1	9	3	0	None	No/Unknown	None/Unknown	N/A not first tumor	N/A not first tumor	12
71030190	85+ years	85+ years	Female	Hispanic (All Races)	2nd of 2 or more primaries	C20.9-Rectum, NOS	Positive histology	8720/3: Malignant melanoma, NOS	Unknown/unstaged	Blank(s)	Blank(s)	Blank(s)	27	None	No/Unknown	None/Unknown	N/A not first tumor	N/A not first tumor	7
72128491	81 years	80-84 years	Male	Non-Hispanic White	2nd of 2 or more primaries	C20.9-Rectum, NOS	Positive histology	8720/3: Malignant melanoma, NOS	Localized	3	0	0	20	None	Yes	None/Unknown	N/A not first tumor	N/A not first tumor	44
72665268	78 years	75-79 years	Female	Non-Hispanic White	2nd of 2 or more primaries	C20.9-Rectum, NOS	Positive histology	8720/3: Malignant melanoma, NOS	Distant	0	0	0	27	None	No/Unknown	None/Unknown	N/A not first tumor	N/A not first tumor	11
73211489	83 years	80-84 years	Female	Non-Hispanic White	2nd of 2 or more primaries	C21.0-Anus, NOS	Positive histology	8721/3: Nodular melanoma	Localized	3	3	0	60	4 or more regional lymph nodes removed	No/Unknown	None/Unknown	N/A not first tumor	N/A not first tumor	29
73245919	75 years	75-79 years	Female	Non-Hispanic White	2nd of 2 or more primaries	C21.0-Anus, NOS	Positive histology	8720/3: Malignant melanoma, NOS	Localized	Blank(s)	Blank(s)	Blank(s)	26	None	No/Unknown	None/Unknown	N/A not first tumor	N/A not first tumor	1
74856670	85+ years	85+ years	Female	Non-Hispanic White	2nd of 2 or more primaries	C20.9-Rectum, NOS	Positive histology	8720/3: Malignant melanoma, NOS	Localized	Blank(s)	Blank(s)	Blank(s)	27	Blank(s)	No/Unknown	None/Unknown	N/A not first tumor	N/A not first tumor	26
74866974	85+ years	85+ years	Female	Non-Hispanic White	3rd of 3 or more primaries	C19.9-Rectosigmoid junction	Positive histology	8720/3: Malignant melanoma, NOS	Localized	Blank(s)	Blank(s)	Blank(s)	30	Blank(s)	No/Unknown	None/Unknown	N/A not first tumor	N/A not first tumor	4
74911723	64 years	60-64 years	Female	Non-Hispanic White	2nd of 2 or more primaries	C21.1-Anal canal	Positive histology	8720/3: Malignant melanoma, NOS	Localized	3	1	1	20	None	No/Unknown	Beam radiation	N/A not first tumor	N/A not first tumor	13
75401190	85+ years	85+ years	Female	Non-Hispanic White	2nd of 2 or more primaries	C17.2-Ileum	Positive histology	8720/3: Malignant melanoma, NOS	Localized	3	3	0	30	1 to 3 regional lymph nodes removed	No/Unknown	None/Unknown	N/A not first tumor	N/A not first tumor	29
75954604	65 years	65-69 years	Male	Non-Hispanic Black	2nd of 2 or more primaries	C18.2-Ascending colon	Positive histology	8720/3: Malignant melanoma, NOS	Localized	3	3	0	40	4 or more regional lymph nodes removed	No/Unknown	None/Unknown	N/A not first tumor	N/A not first tumor	6
76007086	85+ years	85+ years	Female	Non-Hispanic White	2nd of 2 or more primaries	C21.0-Anus, NOS	Positive histology	8720/3: Malignant melanoma, NOS	Unknown/unstaged	3	0	0	27	None	No/Unknown	None/Unknown	N/A not first tumor	N/A not first tumor	6
76022221	84 years	80-84 years	Female	Non-Hispanic White	2nd of 2 or more primaries	C15.9-Esophagus, NOS	Positive histology	8720/3: Malignant melanoma, NOS	Distant	0	0	0	0	None	No/Unknown	None/Unknown	N/A not first tumor	N/A not first tumor	3
76658524	56 years	55-59 years	Male	Non-Hispanic White	2nd of 2 or more primaries	C21.0-Anus, NOS	Positive histology	8720/3: Malignant melanoma, NOS	Regional	3	3	0	61	Sentinel lymph node biopsy	No/Unknown	Beam radiation	N/A not first tumor	N/A not first tumor	8
77183616	52 years	50-54 years	Male	Non-Hispanic White	2nd of 2 or more primaries	C17.9-Small intestine, NOS	Positive histology	8720/3: Malignant melanoma, NOS	Localized	3	3	0	40	1 to 3 regional lymph nodes removed	No/Unknown	None/Unknown	N/A not first tumor	N/A not first tumor	9
77196212	85+ years	85+ years	Male	Non-Hispanic White	2nd of 2 or more primaries	C21.1-Anal canal	Positive histology	8720/3: Malignant melanoma, NOS	Localized	1	0	0	0	None	Yes	None/Unknown	N/A not first tumor	N/A not first tumor	8

## Sheet: Removed not first ca
Patient ID	Age recode with single ages and 85+	Age recode with <1 year olds	Sex	Race and origin recode (NHW, NHB, NHAIAN, NHAPI, Hispanic)	Sequence number	Primary Site - labeled	Diagnostic Confirmation	ICD-O-3 Hist/behav, malignant	Summary stage 2000 (1998+)	CS Tumor Size/Ext Eval (2004-2015)	CS Reg Node Eval (2004-2015)	CS Mets Eval (2004-2015)	RX Summ--Surg Prim Site (1998+)	RX Summ--Scope Reg LN Sur (2003+)	Chemotherapy recode (yes, no/unk)	Radiation recode	SEER cause-specific death classification	SEER other cause of death classification	Survival months
653432	85+ years	85+ years	Female	Non-Hispanic White	One primary only	C21.8-Overlapping lesion of rectum, anus, and anal canal	Positive histology	8720/3: Malignant melanoma, NOS	Blank(s)	Blank(s)	Blank(s)	Blank(s)	Blank(s)	Blank(s)	No/Unknown	None/Unknown	Alive or dead of other cause	Dead (attributable to causes other than this cancer dx)	1
1228695	80 years	80-84 years	Male	Non-Hispanic Asian or Pacific Islander	One primary only	C20.9-Rectum, NOS	Positive histology	8720/3: Malignant melanoma, NOS	Blank(s)	Blank(s)	Blank(s)	Blank(s)	Blank(s)	Blank(s)	No/Unknown	None/Unknown	Alive or dead of other cause	Dead (attributable to causes other than this cancer dx)	33
2895071	85+ years	85+ years	Female	Non-Hispanic Asian or Pacific Islander	One primary only	C21.1-Anal canal	Positive histology	8720/3: Malignant melanoma, NOS	Localized	Blank(s)	Blank(s)	Blank(s)	20	Blank(s)	No/Unknown	None/Unknown	Alive or dead of other cause	Dead (attributable to causes other than this cancer dx)	19
2939764	85+ years	85+ years	Female	Non-Hispanic Black	One primary only	C21.8-Overlapping lesion of rectum, anus, and anal canal	Positive histology	8720/3: Malignant melanoma, NOS	Localized	3	0	0	27	None	No/Unknown	None/Unknown	Alive or dead of other cause	Dead (attributable to causes other than this cancer dx)	5
2992354	63 years	60-64 years	Male	Non-Hispanic White	1st of 2 or more primaries	C21.8-Overlapping lesion of rectum, anus, and anal canal	Positive histology	8720/3: Malignant melanoma, NOS	Unknown/unstaged	3	3	0	60	1 to 3 regional lymph nodes removed	No/Unknown	None/Unknown	Alive or dead of other cause	Dead (attributable to causes other than this cancer dx)	29
3435573	55 years	55-59 years	Male	Non-Hispanic White	One primary only	C20.9-Rectum, NOS	Positive histology	8720/3: Malignant melanoma, NOS	Distant	3	0	0	27	None	Yes	None/Unknown	Alive or dead of other cause	Alive or dead due to cancer	128
4001105	39 years	35-39 years	Female	Non-Hispanic White	One primary only	C21.1-Anal canal	Positive histology	8720/3: Malignant melanoma, NOS	Regional	3	3	0	27	4 or more regional lymph nodes removed	No/Unknown	Beam radiation	Alive or dead of other cause	Alive or dead due to cancer	81
4063673	58 years	55-59 years	Female	Non-Hispanic Black	One primary only	C15.5-Lower third of esophagus	Positive histology	8720/3: Malignant melanoma, NOS	Distant	1	0	0	0	None	No/Unknown	None/Unknown	Alive or dead of other cause	Alive or dead due to cancer	59
4131578	58 years	55-59 years	Male	Non-Hispanic White	1st of 2 or more primaries	C21.8-Overlapping lesion of rectum, anus, and anal canal	Positive histology	8720/3: Malignant melanoma, NOS	Unknown/unstaged	3	3	0	61	4 or more regional lymph nodes removed	No/Unknown	None/Unknown	Alive or dead of other cause	Dead (attributable to causes other than this cancer dx)	21
4541253	74 years	70-74 years	Male	Non-Hispanic White	One primary only	C21.1-Anal canal	Positive histology	8720/3: Malignant melanoma, NOS	Localized	3	0	0	27	None	No/Unknown	None/Unknown	Alive or dead of other cause	Alive or dead due to cancer	35
4551053	70 years	70-74 years	Female	Non-Hispanic White	1st of 2 or more primaries	C21.1-Anal canal	Positive histology	8720/3: Malignant melanoma, NOS	Localized	3	3	0	62	4 or more regional lymph nodes removed	No/Unknown	None/Unknown	Alive or dead of other cause	Alive or dead due to cancer	32
4561730	62 years	60-64 years	Female	Non-Hispanic Black	One primary only	C21.8-Overlapping lesion of rectum, anus, and anal canal	Positive histology	8771/3: Epithelioid cell melanoma	Regional	3	3	0	60	4 or more regional lymph nodes removed	No/Unknown	None/Unknown	Alive or dead of other cause	Alive or dead due to cancer	29
4583121	77 years	75-79 years	Female	Hispanic (All Races)	One primary only	C21.0-Anus, NOS	Positive histology	8720/3: Malignant melanoma, NOS	Localized	3	0	0	27	None	Yes	Beam radiation	Alive or dead of other cause	Alive or dead due to cancer	22
4596212	58 years	55-59 years	Female	Hispanic (All Races)	One primary only	C21.1-Anal canal	Positive histology	8720/3: Malignant melanoma, NOS	Localized	3	0	0	27	None	No/Unknown	None/Unknown	Alive or dead of other cause	Alive or dead due to cancer	18
4607213	55 years	55-59 years	Male	Non-Hispanic White	One primary only	C21.1-Anal canal	Positive histology	8721/3: Nodular melanoma	Localized	3	0	0	20	None	No/Unknown	None/Unknown	Alive or dead of other cause	Alive or dead due to cancer	15
4645138	61 years	60-64 years	Female	Non-Hispanic Asian or Pacific Islander	One primary only	C20.9-Rectum, NOS	Positive histology	8720/3: Malignant melanoma, NOS	Localized	Blank(s)	Blank(s)	Blank(s)	27	None	No/Unknown	None/Unknown	Alive or dead of other cause	Alive or dead due to cancer	6
5211641	53 years	50-54 years	Female	Non-Hispanic White	One primary only	C21.1-Anal canal	Positive histology	8720/3: Malignant melanoma, NOS	Blank(s)	Blank(s)	Blank(s)	Blank(s)	Blank(s)	Blank(s)	Yes	None/Unknown	Alive or dead of other cause	Dead (attributable to causes other than this cancer dx)	3
5645932	80 years	80-84 years	Male	Non-Hispanic White	1st of 2 or more primaries	C20.9-Rectum, NOS	Positive histology	8720/3: Malignant melanoma, NOS	Blank(s)	Blank(s)	Blank(s)	Blank(s)	Blank(s)	Blank(s)	No/Unknown	None/Unknown	Alive or dead of other cause	Dead (attributable to causes other than this cancer dx)	13
5664885	77 years	75-79 years	Female	Non-Hispanic Black	One primary only	C20.9-Rectum, NOS	Positive histology	8720/3: Malignant melanoma, NOS	Blank(s)	Blank(s)	Blank(s)	Blank(s)	Blank(s)	Blank(s)	No/Unknown	None/Unknown	Alive or dead of other cause	Dead (attributable to causes other than this cancer dx)	92
5695089	49 years	45-49 years	Female	Non-Hispanic White	1st of 2 or more primaries	C21.0-Anus, NOS	Positive histology	8720/3: Malignant melanoma, NOS	Blank(s)	Blank(s)	Blank(s)	Blank(s)	Blank(s)	Blank(s)	No/Unknown	None/Unknown	Alive or dead of other cause	Alive or dead due to cancer	423
6304097	79 years	75-79 years	Female	Non-Hispanic White	One primary only	C20.9-Rectum, NOS	Positive histology	8720/3: Malignant melanoma, NOS	Blank(s)	Blank(s)	Blank(s)	Blank(s)	Blank(s)	Blank(s)	No/Unknown	None/Unknown	Alive or dead of other cause	Dead (attributable to causes other than this cancer dx)	23
6740621	85+ years	85+ years	Male	Non-Hispanic White	One primary only	C16.2-Body of stomach	Positive histology	8720/3: Malignant melanoma, NOS	Blank(s)	Blank(s)	Blank(s)	Blank(s)	Blank(s)	Blank(s)	No/Unknown	None/Unknown	Alive or dead of other cause	Dead (attributable to causes other than this cancer dx)	1
7866828	79 years	75-79 years	Female	Non-Hispanic White	One primary only	C20.9-Rectum, NOS	Positive histology	8720/3: Malignant melanoma, NOS	Distant	Blank(s)	Blank(s)	Blank(s)	27	Blank(s)	Yes	None/Unknown	Alive or dead of other cause	Dead (attributable to causes other than this cancer dx)	11
8497963	85+ years	85+ years	Male	Non-Hispanic White	One primary only	C18.0-Cecum	Positive histology	8720/3: Malignant melanoma, NOS	Regional	3	3	0	40	4 or more regional lymph nodes removed	No/Unknown	None/Unknown	Alive or dead of other cause	Dead (attributable to causes other than this cancer dx)	53
8935411	72 years	70-74 years	Male	Non-Hispanic White	One primary only	C21.0-Anus, NOS	Positive histology	8721/3: Nodular melanoma	Unknown/unstaged	9	9	9	27	None	No/Unknown	None/Unknown	Alive or dead of other cause	Dead (attributable to causes other than this cancer dx)	36
8973953	42 years	40-44 years	Female	Non-Hispanic White	One primary only	C20.9-Rectum, NOS	Positive histology	8721/3: Nodular melanoma	Distant	3	3	3	30	4 or more regional lymph nodes removed	No/Unknown	None/Unknown	Alive or dead of other cause	Alive or dead due to cancer	75
8996465	28 years	25-29 years	Female	Non-Hispanic White	One primary only	C21.1-Anal canal	Positive histology	8721/3: Nodular melanoma	Localized	3	3	0	63	4 or more regional lymph nodes removed	No/Unknown	None/Unknown	Alive or dead of other cause	Alive or dead due to cancer	63
9504172	77 years	75-79 years	Male	Non-Hispanic Asian or Pacific Islander	One primary only	C21.8-Overlapping lesion of rectum, anus, and anal canal	Positive histology	8720/3: Malignant melanoma, NOS	Regional	3	0	0	27	None	No/Unknown	None/Unknown	Alive or dead of other cause	Dead (attributable to causes other than this cancer dx)	21
9540526	55 years	55-59 years	Female	Non-Hispanic White	One primary only	C21.1-Anal canal	Positive histology	8720/3: Malignant melanoma, NOS	Regional	3	3	0	60	4 or more regional lymph nodes removed	Yes	None/Unknown	Alive or dead of other cause	Alive or dead due to cancer	14
9542676	75 years	75-79 years	Male	Non-Hispanic White	One primary only	C18.2-Ascending colon	Positive histology	8720/3: Malignant melanoma, NOS	Regional	3	3	0	40	4 or more regional lymph nodes removed	No/Unknown	None/Unknown	Alive or dead of other cause	Alive or dead due to cancer	16
9565616	53 years	50-54 years	Female	Non-Hispanic White	One primary only	C21.8-Overlapping lesion of rectum, anus, and anal canal	Positive histology	8720/3: Malignant melanoma, NOS	Regional	3	3	0	27	1 to 3 regional lymph nodes removed	No/Unknown	Beam radiation	Alive or dead of other cause	Alive or dead due to cancer	17
10610591	85+ years	85+ years	Female	Non-Hispanic White	One primary only	C21.1-Anal canal	Positive histology	8720/3: Malignant melanoma, NOS	Localized	Blank(s)	Blank(s)	Blank(s)	20	Blank(s)	No/Unknown	None/Unknown	Alive or dead of other cause	Dead (attributable to causes other than this cancer dx)	21
10656767	85+ years	85+ years	Female	Non-Hispanic Black	One primary only	C21.1-Anal canal	Positive histology	8720/3: Malignant melanoma, NOS	Blank(s)	Blank(s)	Blank(s)	Blank(s)	Blank(s)	Blank(s)	No/Unknown	None/Unknown	Alive or dead of other cause	Dead (attributable to causes other than this cancer dx)	94
10667999	77 years	75-79 years	Male	Non-Hispanic White	One primary only	C21.8-Overlapping lesion of rectum, anus, and anal canal	Positive histology	8720/3: Malignant melanoma, NOS	Blank(s)	Blank(s)	Blank(s)	Blank(s)	Blank(s)	Blank(s)	No/Unknown	None/Unknown	Alive or dead of other cause	Dead (attributable to causes other than this cancer dx)	4
11245865	85+ years	85+ years	Male	Non-Hispanic White	1st of 2 or more primaries	C21.0-Anus, NOS	Positive histology	8720/3: Malignant melanoma, NOS	Blank(s)	Blank(s)	Blank(s)	Blank(s)	Blank(s)	Blank(s)	No/Unknown	None/Unknown	Alive or dead of other cause	Dead (attributable to causes other than this cancer dx)	105
11275030	85+ years	85+ years	Female	Non-Hispanic White	One primary only	C21.8-Overlapping lesion of rectum, anus, and anal canal	Positive histology	8720/3: Malignant melanoma, NOS	Blank(s)	Blank(s)	Blank(s)	Blank(s)	Blank(s)	Blank(s)	No/Unknown	None/Unknown	Alive or dead of other cause	Dead (attributable to causes other than this cancer dx)	5
11687964	70 years	70-74 years	Male	Non-Hispanic White	One primary only	C21.1-Anal canal	Positive histology	8720/3: Malignant melanoma, NOS	Blank(s)	Blank(s)	Blank(s)	Blank(s)	Blank(s)	Blank(s)	No/Unknown	None/Unknown	Alive or dead of other cause	Alive or dead due to cancer	92
12907474	85+ years	85+ years	Female	Non-Hispanic White	One primary only	C21.8-Overlapping lesion of rectum, anus, and anal canal	Positive histology	8720/3: Malignant melanoma, NOS	Regional	Blank(s)	Blank(s)	Blank(s)	60	Blank(s)	No/Unknown	None/Unknown	Alive or dead of other cause	Dead (attributable to causes other than this cancer dx)	62
13513506	82 years	80-84 years	Female	Non-Hispanic White	One primary only	C21.8-Overlapping lesion of rectum, anus, and anal canal	Positive histology	8772/3: Spindle cell melanoma, NOS	Localized	3	0	0	27	None	No/Unknown	None/Unknown	Alive or dead of other cause	Dead (attributable to causes other than this cancer dx)	29
14003729	59 years	55-59 years	Male	Non-Hispanic White	1st of 2 or more primaries	C17.9-Small intestine, NOS	Positive histology	8720/3: Malignant melanoma, NOS	Localized	3	3	0	30	1 to 3 regional lymph nodes removed	No/Unknown	None/Unknown	Alive or dead of other cause	Alive or dead due to cancer	110
14024143	85+ years	85+ years	Male	Non-Hispanic White	One primary only	C16.9-Stomach, NOS	Positive histology	8720/3: Malignant melanoma, NOS	Localized	1	0	0	0	None	No/Unknown	None/Unknown	Alive or dead of other cause	Dead (attributable to causes other than this cancer dx)	0
15109440	53 years	50-54 years	Male	Non-Hispanic White	One primary only	C20.9-Rectum, NOS	Positive histology	8720/3: Malignant melanoma, NOS	Localized	3	3	0	50	4 or more regional lymph nodes removed	No/Unknown	None/Unknown	Alive or dead of other cause	Alive or dead due to cancer	13
15124792	66 years	65-69 years	Male	Non-Hispanic White	One primary only	C21.8-Overlapping lesion of rectum, anus, and anal canal	Positive histology	8720/3: Malignant melanoma, NOS	Distant	Blank(s)	Blank(s)	Blank(s)	27	None	No/Unknown	None/Unknown	Alive or dead of other cause	Alive or dead due to cancer	4
15153661	50 years	50-54 years	Male	Non-Hispanic White	One primary only	C21.8-Overlapping lesion of rectum, anus, and anal canal	Positive histology	8720/3: Malignant melanoma, NOS	Unknown/unstaged	Blank(s)	Blank(s)	Blank(s)	0	None	No/Unknown	None/Unknown	Alive or dead of other cause	Alive or dead due to cancer	0
16148130	65 years	65-69 years	Male	Non-Hispanic Asian or Pacific Islander	One primary only	C20.9-Rectum, NOS	Positive histology	8721/3: Nodular melanoma	Localized	0	0	0	27	None	No/Unknown	None/Unknown	Alive or dead of other cause	Alive or dead due to cancer	138
16504881	54 years	50-54 years	Male	Non-Hispanic Asian or Pacific Islander	One primary only	C20.9-Rectum, NOS	Positive histology	8746/3: Mucosal lentiginous melanoma	Localized	3	0	0	27	None	No/Unknown	Beam radiation	Alive or dead of other cause	Alive or dead due to cancer	76
17481906	73 years	70-74 years	Female	Non-Hispanic White	1st of 2 or more primaries	C20.9-Rectum, NOS	Positive histology	8721/3: Nodular melanoma	Blank(s)	Blank(s)	Blank(s)	Blank(s)	Blank(s)	Blank(s)	No/Unknown	None/Unknown	Alive or dead of other cause	Dead (attributable to causes other than this cancer dx)	198
18019724	76 years	75-79 years	Female	Non-Hispanic White	1st of 2 or more primaries	C21.1-Anal canal	Positive histology	8720/3: Malignant melanoma, NOS	Blank(s)	Blank(s)	Blank(s)	Blank(s)	Blank(s)	Blank(s)	No/Unknown	None/Unknown	Alive or dead of other cause	Dead (attributable to causes other than this cancer dx)	10
18054927	71 years	70-74 years	Female	Non-Hispanic White	One primary only	C20.9-Rectum, NOS	Positive histology	8720/3: Malignant melanoma, NOS	Blank(s)	Blank(s)	Blank(s)	Blank(s)	Blank(s)	Blank(s)	No/Unknown	None/Unknown	Alive or dead of other cause	Dead (attributable to causes other than this cancer dx)	221
18583250	85+ years	85+ years	Male	Non-Hispanic White	1st of 2 or more primaries	C20.9-Rectum, NOS	Positive histology	8720/3: Malignant melanoma, NOS	Blank(s)	Blank(s)	Blank(s)	Blank(s)	Blank(s)	Blank(s)	No/Unknown	None/Unknown	Alive or dead of other cause	Dead (attributable to causes other than this cancer dx)	1
18605540	85+ years	85+ years	Female	Non-Hispanic White	One primary only	C20.9-Rectum, NOS	Positive histology	8720/3: Malignant melanoma, NOS	Blank(s)	Blank(s)	Blank(s)	Blank(s)	Blank(s)	Blank(s)	No/Unknown	None/Unknown	Alive or dead of other cause	Dead (attributable to causes other than this cancer dx)	1
19086206	77 years	75-79 years	Female	Non-Hispanic White	One primary only	C20.9-Rectum, NOS	Positive histology	8720/3: Malignant melanoma, NOS	Localized	Blank(s)	Blank(s)	Blank(s)	30	Blank(s)	No/Unknown	None/Unknown	Alive or dead of other cause	Dead (attributable to causes other than this cancer dx)	53
19646127	50 years	50-54 years	Male	Non-Hispanic White	One primary only	C17.9-Small intestine, NOS	Positive histology	8720/3: Malignant melanoma, NOS	Distant	3	3	3	30	4 or more regional lymph nodes removed	No/Unknown	None/Unknown	Alive or dead of other cause	Alive or dead due to cancer	109
19670035	70 years	70-74 years	Male	Non-Hispanic White	One primary only	C17.0-Duodenum	Positive histology	8720/3: Malignant melanoma, NOS	Localized	3	0	0	30	None	No/Unknown	None/Unknown	Alive or dead of other cause	Alive or dead due to cancer	111
20054954	68 years	65-69 years	Male	Non-Hispanic White	One primary only	C17.9-Small intestine, NOS	Positive histology	8720/3: Malignant melanoma, NOS	Distant	3	3	3	30	4 or more regional lymph nodes removed	Yes	Beam radiation	Alive or dead of other cause	Dead (attributable to causes other than this cancer dx)	42
20114443	78 years	75-79 years	Female	Non-Hispanic White	One primary only	C20.9-Rectum, NOS	Positive histology	8720/3: Malignant melanoma, NOS	Localized	3	0	0	27	None	Yes	Beam radiation	Alive or dead of other cause	Alive or dead due to cancer	83
20151945	54 years	50-54 years	Male	Non-Hispanic White	One primary only	C23.9-Gallbladder	Positive histology	8720/3: Malignant melanoma, NOS	Blank(s)	3	0	0	40	None	No/Unknown	None/Unknown	Alive or dead of other cause	Alive or dead due to cancer	67
20661622	67 years	65-69 years	Female	Non-Hispanic White	One primary only	C21.8-Overlapping lesion of rectum, anus, and anal canal	Positive histology	8720/3: Malignant melanoma, NOS	Regional	3	3	1	62	Sentinel node biopsy and lym nd removed same/unstated time	No/Unknown	None/Unknown	Alive or dead of other cause	Alive or dead due to cancer	18
20666946	43 years	40-44 years	Male	Non-Hispanic White	One primary only	C20.9-Rectum, NOS	Positive histology	8720/3: Malignant melanoma, NOS	Localized	Blank(s)	Blank(s)	Blank(s)	27	None	No/Unknown	None/Unknown	Alive or dead of other cause	Alive or dead due to cancer	8
20667307	55 years	55-59 years	Female	Non-Hispanic White	One primary only	C21.1-Anal canal	Positive histology	8720/3: Malignant melanoma, NOS	Distant	Blank(s)	Blank(s)	Blank(s)	0	None	No/Unknown	Beam radiation	Alive or dead of other cause	Alive or dead due to cancer	9
20683715	66 years	65-69 years	Male	Non-Hispanic White	One primary only	C20.9-Rectum, NOS	Positive histology	8720/3: Malignant melanoma, NOS	Distant	Blank(s)	Blank(s)	Blank(s)	0	None	No/Unknown	Beam radiation	Alive or dead of other cause	Alive or dead due to cancer	1
20696260	69 years	65-69 years	Male	Non-Hispanic White	One primary only	C23.9-Gallbladder	Positive histology	8720/3: Malignant melanoma, NOS	Blank(s)	Blank(s)	Blank(s)	Blank(s)	40	None	No/Unknown	None/Unknown	Alive or dead of other cause	Alive or dead due to cancer	10
22016925	85+ years	85+ years	Male	Non-Hispanic American Indian/Alaska Native	One primary only	C21.0-Anus, NOS	Positive histology	8720/3: Malignant melanoma, NOS	Localized	Blank(s)	Blank(s)	Blank(s)	26	Blank(s)	No/Unknown	None/Unknown	Alive or dead of other cause	Alive or dead due to cancer	75
22088595	41 years	40-44 years	Female	Hispanic (All Races)	One primary only	C21.8-Overlapping lesion of rectum, anus, and anal canal	Positive histology	8720/3: Malignant melanoma, NOS	Localized	3	3	0	60	4 or more regional lymph nodes removed	No/Unknown	None/Unknown	Alive or dead of other cause	Alive or dead due to cancer	111
22502880	42 years	40-44 years	Male	Non-Hispanic American Indian/Alaska Native	One primary only	C21.0-Anus, NOS	Positive histology	8720/3: Malignant melanoma, NOS	Localized	3	0	0	62	4 or more regional lymph nodes removed	No/Unknown	None/Unknown	Alive or dead of other cause	Alive or dead due to cancer	44
22515398	44 years	40-44 years	Female	Non-Hispanic Black	One primary only	C21.8-Overlapping lesion of rectum, anus, and anal canal	Positive histology	8720/3: Malignant melanoma, NOS	Unknown/unstaged	3	3	0	60	4 or more regional lymph nodes removed	Yes	None/Unknown	Alive or dead of other cause	Alive or dead due to cancer	38
22543327	65 years	65-69 years	Female	Non-Hispanic White	1st of 2 or more primaries	C21.8-Overlapping lesion of rectum, anus, and anal canal	Positive histology	8720/3: Malignant melanoma, NOS	Unknown/unstaged	3	0	0	27	None	No/Unknown	Beam radiation	Alive or dead of other cause	Alive or dead due to cancer	13
22571086	63 years	60-64 years	Male	Hispanic (All Races)	One primary only	C21.8-Overlapping lesion of rectum, anus, and anal canal	Positive histology	8720/3: Malignant melanoma, NOS	Localized	3	0	0	20	None	No/Unknown	Beam radiation	Alive or dead of other cause	Alive or dead due to cancer	19
22571870	54 years	50-54 years	Female	Hispanic (All Races)	One primary only	C20.9-Rectum, NOS	Positive histology	8720/3: Malignant melanoma, NOS	Regional	Blank(s)	Blank(s)	Blank(s)	27	None	No/Unknown	None/Unknown	Alive or dead of other cause	Alive or dead due to cancer	2
24622356	85+ years	85+ years	Male	Non-Hispanic White	One primary only	C21.8-Overlapping lesion of rectum, anus, and anal canal	Positive histology	8721/3: Nodular melanoma	Blank(s)	Blank(s)	Blank(s)	Blank(s)	Blank(s)	Blank(s)	No/Unknown	None/Unknown	Alive or dead of other cause	Dead (attributable to causes other than this cancer dx)	69
24630250	58 years	55-59 years	Male	Non-Hispanic White	1st of 2 or more primaries	C23.9-Gallbladder	Positive histology	8720/3: Malignant melanoma, NOS	Blank(s)	Blank(s)	Blank(s)	Blank(s)	Blank(s)	Blank(s)	No/Unknown	None/Unknown	Alive or dead of other cause	Alive or dead due to cancer	261
25240939	70 years	70-74 years	Male	Non-Hispanic Asian or Pacific Islander	One primary only	C21.8-Overlapping lesion of rectum, anus, and anal canal	Positive histology	8720/3: Malignant melanoma, NOS	Localized	Blank(s)	Blank(s)	Blank(s)	60	Blank(s)	No/Unknown	None/Unknown	Alive or dead of other cause	Alive or dead due to cancer	189
25271064	84 years	80-84 years	Female	Non-Hispanic White	One primary only	C21.0-Anus, NOS	Positive histology	8720/3: Malignant melanoma, NOS	Localized	Blank(s)	Blank(s)	Blank(s)	27	Blank(s)	No/Unknown	None/Unknown	Alive or dead of other cause	Dead (attributable to causes other than this cancer dx)	88
25308135	76 years	75-79 years	Male	Non-Hispanic White	1st of 2 or more primaries	C21.1-Anal canal	Positive histology	8720/3: Malignant melanoma, NOS	Localized	Blank(s)	Blank(s)	Blank(s)	27	Blank(s)	No/Unknown	None/Unknown	Alive or dead of other cause	Alive or dead due to cancer	179
25788428	80 years	80-84 years	Female	Non-Hispanic White	One primary only	C15.5-Lower third of esophagus	Positive histology	8720/3: Malignant melanoma, NOS	Localized	Blank(s)	Blank(s)	Blank(s)	0	None	No/Unknown	Beam radiation	Alive or dead of other cause	Dead (attributable to causes other than this cancer dx)	16
25796812	78 years	75-79 years	Female	Non-Hispanic White	1st of 2 or more primaries	C20.9-Rectum, NOS	Positive histology	8720/3: Malignant melanoma, NOS	Localized	Blank(s)	Blank(s)	Blank(s)	26	None	No/Unknown	None/Unknown	Alive or dead of other cause	Dead (attributable to causes other than this cancer dx)	0
26906244	52 years	50-54 years	Male	Non-Hispanic White	1st of 2 or more primaries	C20.9-Rectum, NOS	Positive histology	8720/3: Malignant melanoma, NOS	Localized	3	0	0	30	Unknown or not applicable	No/Unknown	None/Unknown	Alive or dead of other cause	Alive or dead due to cancer	63
27454831	80 years	80-84 years	Female	Non-Hispanic White	One primary only	C21.1-Anal canal	Positive histology	8720/3: Malignant melanoma, NOS	Regional	3	0	0	27	None	No/Unknown	None/Unknown	Alive or dead of other cause	Alive or dead due to cancer	24
27454894	51 years	50-54 years	Female	Non-Hispanic White	One primary only	C21.8-Overlapping lesion of rectum, anus, and anal canal	Positive histology	8720/3: Malignant melanoma, NOS	Regional	3	3	0	27	1 to 3 regional lymph nodes removed	No/Unknown	None/Unknown	Alive or dead of other cause	Alive or dead due to cancer	25
27459849	84 years	80-84 years	Female	Non-Hispanic White	One primary only	C21.0-Anus, NOS	Positive histology	8720/3: Malignant melanoma, NOS	Distant	1	0	0	20	None	No/Unknown	None/Unknown	Alive or dead of other cause	Alive or dead due to cancer	22
27489959	58 years	55-59 years	Male	Non-Hispanic White	One primary only	C20.9-Rectum, NOS	Positive histology	8720/3: Malignant melanoma, NOS	Localized	3	0	0	20	None	No/Unknown	Beam radiation	Alive or dead of other cause	Alive or dead due to cancer	15
27499027	66 years	65-69 years	Male	Non-Hispanic White	1st of 2 or more primaries	C21.0-Anus, NOS	Positive histology	8720/3: Malignant melanoma, NOS	Regional	3	3	0	60	4 or more regional lymph nodes removed	No/Unknown	None/Unknown	Alive or dead of other cause	Alive or dead due to cancer	14
27499850	51 years	50-54 years	Male	Non-Hispanic Asian or Pacific Islander	One primary only	C21.1-Anal canal	Positive histology	8720/3: Malignant melanoma, NOS	Localized	3	0	0	27	None	No/Unknown	Recommended, unknown if administered	Alive or dead of other cause	Alive or dead due to cancer	12
27551116	60 years	60-64 years	Male	Non-Hispanic White	One primary only	C21.8-Overlapping lesion of rectum, anus, and anal canal	Positive histology	8720/3: Malignant melanoma, NOS	Regional	Blank(s)	Blank(s)	Blank(s)	27	None	No/Unknown	Beam radiation	Alive or dead of other cause	Alive or dead due to cancer	1
28450697	60 years	60-64 years	Male	Non-Hispanic White	One primary only	C21.1-Anal canal	Positive histology	8720/3: Malignant melanoma, NOS	Blank(s)	Blank(s)	Blank(s)	Blank(s)	Blank(s)	Blank(s)	No/Unknown	Combination of beam with implants or isotopes	Alive or dead of other cause	Dead (attributable to causes other than this cancer dx)	93
28504071	53 years	50-54 years	Female	Non-Hispanic White	One primary only	C21.8-Overlapping lesion of rectum, anus, and anal canal	Positive histology	8720/3: Malignant melanoma, NOS	Localized	Blank(s)	Blank(s)	Blank(s)	60	Blank(s)	No/Unknown	None/Unknown	Alive or dead of other cause	Alive or dead due to cancer	191
28964399	79 years	75-79 years	Female	Non-Hispanic White	One primary only	C20.9-Rectum, NOS	Positive histology	8720/3: Malignant melanoma, NOS	Localized	3	9	9	27	None	No/Unknown	None/Unknown	Alive or dead of other cause	Dead (attributable to causes other than this cancer dx)	0
28976384	66 years	65-69 years	Female	Non-Hispanic White	One primary only	C21.8-Overlapping lesion of rectum, anus, and anal canal	Positive histology	8721/3: Nodular melanoma	Regional	3	3	0	60	4 or more regional lymph nodes removed	No/Unknown	None/Unknown	Alive or dead of other cause	Dead (attributable to causes other than this cancer dx)	45
28985276	57 years	55-59 years	Female	Non-Hispanic White	One primary only	C18.7-Sigmoid colon	Positive histology	8720/3: Malignant melanoma, NOS	Localized	3	3	0	30	4 or more regional lymph nodes removed	No/Unknown	None/Unknown	Alive or dead of other cause	Alive or dead due to cancer	98
29439978	77 years	75-79 years	Female	Hispanic (All Races)	One primary only	C21.8-Overlapping lesion of rectum, anus, and anal canal	Positive histology	8720/3: Malignant melanoma, NOS	Distant	3	3	0	60	4 or more regional lymph nodes removed	No/Unknown	Beam radiation	Alive or dead of other cause	Alive or dead due to cancer	17
29464977	62 years	60-64 years	Female	Non-Hispanic White	One primary only	C21.8-Overlapping lesion of rectum, anus, and anal canal	Positive histology	8720/3: Malignant melanoma, NOS	Regional	Blank(s)	Blank(s)	Blank(s)	27	4 or more regional lymph nodes removed	Yes	None/Unknown	Alive or dead of other cause	Alive or dead due to cancer	3
29467176	54 years	50-54 years	Female	Non-Hispanic White	One primary only	C21.0-Anus, NOS	Positive histology	8721/3: Nodular melanoma	Distant	Blank(s)	Blank(s)	Blank(s)	27	Sentinel lymph node biopsy	No/Unknown	None/Unknown	Alive or dead of other cause	Alive or dead due to cancer	5
29824398	85+ years	85+ years	Female	Non-Hispanic White	One primary only	C21.1-Anal canal	Positive histology	8720/3: Malignant melanoma, NOS	Blank(s)	Blank(s)	Blank(s)	Blank(s)	Blank(s)	Blank(s)	Yes	None/Unknown	Alive or dead of other cause	Dead (attributable to causes other than this cancer dx)	5
29944080	62 years	60-64 years	Female	Non-Hispanic White	One primary only	C20.9-Rectum, NOS	Positive histology	8720/3: Malignant melanoma, NOS	Blank(s)	Blank(s)	Blank(s)	Blank(s)	Blank(s)	Blank(s)	No/Unknown	None/Unknown	Alive or dead of other cause	Dead (attributable to causes other than this cancer dx)	281
30391833	54 years	50-54 years	Male	Non-Hispanic White	One primary only	C20.9-Rectum, NOS	Positive histology	8720/3: Malignant melanoma, NOS	Blank(s)	Blank(s)	Blank(s)	Blank(s)	Blank(s)	Blank(s)	No/Unknown	None/Unknown	Alive or dead of other cause	Alive or dead due to cancer	272
30457361	42 years	40-44 years	Female	Non-Hispanic Asian or Pacific Islander	One primary only	C21.1-Anal canal	Positive histology	8720/3: Malignant melanoma, NOS	Regional	Blank(s)	Blank(s)	Blank(s)	60	Blank(s)	No/Unknown	None/Unknown	Alive or dead of other cause	Alive or dead due to cancer	222
30460074	40 years	40-44 years	Female	Non-Hispanic White	One primary only	C17.1-Jejunum	Positive histology	8720/3: Malignant melanoma, NOS	Distant	Blank(s)	Blank(s)	Blank(s)	30	Blank(s)	No/Unknown	None/Unknown	Alive or dead of other cause	Alive or dead due to cancer	222
30934959	39 years	35-39 years	Female	Non-Hispanic White	One primary only	C20.9-Rectum, NOS	Positive histology	8720/3: Malignant melanoma, NOS	Localized	Blank(s)	Blank(s)	Blank(s)	0	None	No/Unknown	None/Unknown	Alive or dead of other cause	Dead (attributable to causes other than this cancer dx)	15
30973897	60 years	60-64 years	Male	Hispanic (All Races)	One primary only	C21.8-Overlapping lesion of rectum, anus, and anal canal	Positive histology	8720/3: Malignant melanoma, NOS	Regional	3	0	0	60	4 or more regional lymph nodes removed	No/Unknown	None/Unknown	Alive or dead of other cause	Dead (attributable to causes other than this cancer dx)	18
31428854	78 years	75-79 years	Female	Hispanic (All Races)	One primary only	C15.1-Thoracic esophagus	Positive histology	8720/3: Malignant melanoma, NOS	Regional	3	3	0	52	4 or more regional lymph nodes removed	No/Unknown	None/Unknown	Alive or dead of other cause	Alive or dead due to cancer	5
31491433	75 years	75-79 years	Male	Non-Hispanic White	1st of 2 or more primaries	C20.9-Rectum, NOS	Positive histology	8720/3: Malignant melanoma, NOS	Distant	0	0	0	0	None	Yes	Beam radiation	Alive or dead of other cause	Dead (attributable to causes other than this cancer dx)	29
31493356	42 years	40-44 years	Female	Non-Hispanic White	One primary only	C20.9-Rectum, NOS	Positive histology	8720/3: Malignant melanoma, NOS	Distant	3	3	3	30	4 or more regional lymph nodes removed	No/Unknown	None/Unknown	Alive or dead of other cause	Alive or dead due to cancer	43
31978232	67 years	65-69 years	Female	Non-Hispanic White	One primary only	C20.9-Rectum, NOS	Positive histology	8720/3: Malignant melanoma, NOS	Distant	Blank(s)	Blank(s)	Blank(s)	0	None	No/Unknown	None/Unknown	Alive or dead of other cause	Alive or dead due to cancer	7
31992438	80 years	80-84 years	Female	Non-Hispanic White	1st of 2 or more primaries	C21.8-Overlapping lesion of rectum, anus, and anal canal	Positive histology	8720/3: Malignant melanoma, NOS	Localized	3	0	0	26	None	No/Unknown	Beam radiation	Alive or dead of other cause	Alive or dead due to cancer	14
32969943	71 years	70-74 years	Male	Non-Hispanic White	1st of 2 or more primaries	C21.8-Overlapping lesion of rectum, anus, and anal canal	Positive histology	8720/3: Malignant melanoma, NOS	Blank(s)	Blank(s)	Blank(s)	Blank(s)	Blank(s)	Blank(s)	No/Unknown	None/Unknown	Alive or dead of other cause	Dead (attributable to causes other than this cancer dx)	213
33495750	63 years	60-64 years	Male	Hispanic (All Races)	1st of 2 or more primaries	C21.0-Anus, NOS	Positive histology	8720/3: Malignant melanoma, NOS	Distant	3	0	0	20	None	Yes	Beam radiation	Alive or dead of other cause	Dead (attributable to causes other than this cancer dx)	10
33901759	76 years	75-79 years	Male	Non-Hispanic White	One primary only	C23.9-Gallbladder	Positive histology	8720/3: Malignant melanoma, NOS	Blank(s)	3	3	0	30	1 to 3 regional lymph nodes removed	No/Unknown	None/Unknown	Alive or dead of other cause	Alive or dead due to cancer	38
33904395	66 years	65-69 years	Male	Non-Hispanic White	One primary only	C21.0-Anus, NOS	Positive histology	8720/3: Malignant melanoma, NOS	Localized	3	3	0	27	Sentinel lymph node biopsy	No/Unknown	None/Unknown	Alive or dead of other cause	Alive or dead due to cancer	37
33924095	32 years	30-34 years	Male	Non-Hispanic White	1st of 2 or more primaries	C21.0-Anus, NOS	Positive histology	8720/3: Malignant melanoma, NOS	Distant	9	3	0	90	4 or more regional lymph nodes removed	No/Unknown	Beam radiation	Alive or dead of other cause	Dead (attributable to causes other than this cancer dx)	8
33967110	84 years	80-84 years	Male	Non-Hispanic White	One primary only	C21.0-Anus, NOS	Positive histology	8720/3: Malignant melanoma, NOS	Unknown/unstaged	Blank(s)	Blank(s)	Blank(s)	27	None	No/Unknown	None/Unknown	Alive or dead of other cause	Alive or dead due to cancer	0
34463211	64 years	60-64 years	Female	Hispanic (All Races)	One primary only	C20.9-Rectum, NOS	Positive histology	8721/3: Nodular melanoma	Localized	Blank(s)	Blank(s)	Blank(s)	50	Blank(s)	No/Unknown	None/Unknown	Alive or dead of other cause	Alive or dead due to cancer	200
34513140	85+ years	85+ years	Female	Non-Hispanic White	One primary only	C15.4-Middle third of esophagus	Positive histology	8720/3: Malignant melanoma, NOS	Localized	Blank(s)	Blank(s)	Blank(s)	0	Blank(s)	No/Unknown	Beam radiation	Alive or dead of other cause	Dead (attributable to causes other than this cancer dx)	3
34954355	66 years	65-69 years	Female	Non-Hispanic White	One primary only	C21.8-Overlapping lesion of rectum, anus, and anal canal	Positive histology	8770/3: Mixed epithelioid and spindle cell melanoma	Blank(s)	Blank(s)	Blank(s)	Blank(s)	Blank(s)	Blank(s)	No/Unknown	None/Unknown	Alive or dead of other cause	Dead (attributable to causes other than this cancer dx)	1
34973259	78 years	75-79 years	Male	Non-Hispanic White	One primary only	C21.8-Overlapping lesion of rectum, anus, and anal canal	Positive histology	8720/3: Malignant melanoma, NOS	Localized	Blank(s)	Blank(s)	Blank(s)	27	Blank(s)	No/Unknown	None/Unknown	Alive or dead of other cause	Dead (attributable to causes other than this cancer dx)	27
35004161	65 years	65-69 years	Female	Hispanic (All Races)	1st of 2 or more primaries	C21.8-Overlapping lesion of rectum, anus, and anal canal	Positive histology	8720/3: Malignant melanoma, NOS	Localized	Blank(s)	Blank(s)	Blank(s)	27	Blank(s)	No/Unknown	None/Unknown	Alive or dead of other cause	Dead (attributable to causes other than this cancer dx)	31
35079079	83 years	80-84 years	Female	Hispanic (All Races)	One primary only	C20.9-Rectum, NOS	Positive histology	8730/3: Amelanotic melanoma	Blank(s)	Blank(s)	Blank(s)	Blank(s)	Blank(s)	Blank(s)	No/Unknown	None/Unknown	Alive or dead of other cause	Dead (attributable to causes other than this cancer dx)	107
35085623	65 years	65-69 years	Male	Non-Hispanic White	One primary only	C21.1-Anal canal	Positive histology	8720/3: Malignant melanoma, NOS	Blank(s)	Blank(s)	Blank(s)	Blank(s)	Blank(s)	Blank(s)	No/Unknown	Beam radiation	Alive or dead of other cause	Dead (attributable to causes other than this cancer dx)	133
35505849	64 years	60-64 years	Male	Non-Hispanic White	1st of 2 or more primaries	C21.2-Cloacogenic zone	Positive histology	8720/3: Malignant melanoma, NOS	Blank(s)	Blank(s)	Blank(s)	Blank(s)	Blank(s)	Blank(s)	Yes	None/Unknown	Alive or dead of other cause	Dead (attributable to causes other than this cancer dx)	42
35620593	59 years	55-59 years	Male	Non-Hispanic Black	One primary only	C21.8-Overlapping lesion of rectum, anus, and anal canal	Positive histology	8720/3: Malignant melanoma, NOS	Blank(s)	Blank(s)	Blank(s)	Blank(s)	Blank(s)	Blank(s)	No/Unknown	None/Unknown	Alive or dead of other cause	Dead (attributable to causes other than this cancer dx)	17
36720077	85+ years	85+ years	Female	Non-Hispanic White	One primary only	C21.1-Anal canal	Positive histology	8720/3: Malignant melanoma, NOS	Localized	Blank(s)	Blank(s)	Blank(s)	0	Blank(s)	No/Unknown	Beam radiation	Alive or dead of other cause	Dead (attributable to causes other than this cancer dx)	18
37138521	41 years	40-44 years	Male	Non-Hispanic White	One primary only	C21.0-Anus, NOS	Positive histology	8721/3: Nodular melanoma	Regional	Blank(s)	Blank(s)	Blank(s)	27	Blank(s)	Yes	Recommended, unknown if administered	Alive or dead of other cause	Alive or dead due to cancer	174
37173732	67 years	65-69 years	Male	Hispanic (All Races)	One primary only	C15.4-Middle third of esophagus	Positive histology	8720/3: Malignant melanoma, NOS	Regional	Blank(s)	Blank(s)	Blank(s)	53	Blank(s)	No/Unknown	None/Unknown	Alive or dead of other cause	Dead (attributable to causes other than this cancer dx)	5
37700082	65 years	65-69 years	Female	Hispanic (All Races)	1st of 2 or more primaries	C21.0-Anus, NOS	Positive histology	8720/3: Malignant melanoma, NOS	Unknown/unstaged	Blank(s)	Blank(s)	Blank(s)	27	Blank(s)	No/Unknown	None/Unknown	Alive or dead of other cause	Alive or dead due to cancer	16
37784239	57 years	55-59 years	Male	Hispanic (All Races)	1st of 2 or more primaries	C21.0-Anus, NOS	Positive histology	8770/3: Mixed epithelioid and spindle cell melanoma	Regional	Blank(s)	Blank(s)	Blank(s)	27	4 or more regional lymph nodes removed	No/Unknown	None/Unknown	Alive or dead of other cause	Alive or dead due to cancer	157
37825663	74 years	70-74 years	Male	Non-Hispanic Black	1st of 2 or more primaries	C20.9-Rectum, NOS	Positive histology	8720/3: Malignant melanoma, NOS	Distant	9	9	0	20	None	Yes	None/Unknown	Alive or dead of other cause	Dead (attributable to causes other than this cancer dx)	132
38341641	85+ years	85+ years	Female	Non-Hispanic Asian or Pacific Islander	One primary only	C21.8-Overlapping lesion of rectum, anus, and anal canal	Positive histology	8720/3: Malignant melanoma, NOS	Localized	3	1	0	27	None	No/Unknown	None/Unknown	Alive or dead of other cause	Dead (attributable to causes other than this cancer dx)	51
38839848	67 years	65-69 years	Female	Hispanic (All Races)	One primary only	C20.9-Rectum, NOS	Positive histology	8720/3: Malignant melanoma, NOS	Unknown/unstaged	9	0	0	27	None	No/Unknown	None/Unknown	Alive or dead of other cause	Dead (attributable to causes other than this cancer dx)	8
38847041	49 years	45-49 years	Male	Hispanic (All Races)	1st of 2 or more primaries	C21.8-Overlapping lesion of rectum, anus, and anal canal	Positive histology	8720/3: Malignant melanoma, NOS	Localized	3	3	0	60	1 to 3 regional lymph nodes removed	No/Unknown	None/Unknown	Alive or dead of other cause	Dead (attributable to causes other than this cancer dx)	66
38873612	69 years	65-69 years	Male	Non-Hispanic White	One primary only	C21.1-Anal canal	Positive histology	8720/3: Malignant melanoma, NOS	Localized	3	0	0	27	None	No/Unknown	None/Unknown	Alive or dead of other cause	Alive or dead due to cancer	81
38879267	25 years	25-29 years	Male	Non-Hispanic White	One primary only	C20.9-Rectum, NOS	Positive histology	8722/3: Balloon cell melanoma	Regional	3	3	0	30	4 or more regional lymph nodes removed	No/Unknown	Beam radiation	Alive or dead of other cause	Alive or dead due to cancer	104
39365184	74 years	70-74 years	Female	Hispanic (All Races)	1st of 2 or more primaries	C21.8-Overlapping lesion of rectum, anus, and anal canal	Positive histology	8720/3: Malignant melanoma, NOS	Localized	3	0	0	60	None	Yes	None/Unknown	Alive or dead of other cause	Dead (attributable to causes other than this cancer dx)	45
39373682	75 years	75-79 years	Female	Non-Hispanic White	One primary only	C20.9-Rectum, NOS	Positive histology	8720/3: Malignant melanoma, NOS	Regional	Blank(s)	Blank(s)	Blank(s)	27	None	No/Unknown	None/Unknown	Alive or dead of other cause	Alive or dead due to cancer	8
39405216	79 years	75-79 years	Male	Hispanic (All Races)	One primary only	C23.9-Gallbladder	Positive histology	8720/3: Malignant melanoma, NOS	Blank(s)	3	0	0	40	None	No/Unknown	None/Unknown	Alive or dead of other cause	Dead (attributable to causes other than this cancer dx)	0
39449076	31 years	30-34 years	Male	Hispanic (All Races)	One primary only	C21.8-Overlapping lesion of rectum, anus, and anal canal	Positive histology	8720/3: Malignant melanoma, NOS	Localized	3	3	0	27	1 to 3 regional lymph nodes removed	No/Unknown	Beam radiation	Alive or dead of other cause	Alive or dead due to cancer	53
39869552	74 years	70-74 years	Female	Hispanic (All Races)	One primary only	C21.8-Overlapping lesion of rectum, anus, and anal canal	Positive histology	8720/3: Malignant melanoma, NOS	Distant	0	0	0	0	None	No/Unknown	None/Unknown	Alive or dead of other cause	Alive or dead due to cancer	0
39902750	59 years	55-59 years	Female	Non-Hispanic Asian or Pacific Islander	1st of 2 or more primaries	C20.9-Rectum, NOS	Positive histology	8772/3: Spindle cell melanoma, NOS	Unknown/unstaged	3	0	0	30	None	No/Unknown	None/Unknown	Alive or dead of other cause	Alive or dead due to cancer	67
39907167	56 years	55-59 years	Female	Non-Hispanic Asian or Pacific Islander	One primary only	C21.0-Anus, NOS	Positive histology	8720/3: Malignant melanoma, NOS	Unknown/unstaged	3	0	0	27	None	No/Unknown	None/Unknown	Alive or dead of other cause	Alive or dead due to cancer	59
39963575	57 years	55-59 years	Female	Non-Hispanic White	One primary only	C17.2-Ileum	Positive histology	8771/3: Epithelioid cell melanoma	Regional	3	0	0	40	None	No/Unknown	None/Unknown	Alive or dead of other cause	Alive or dead due to cancer	54
39975915	73 years	70-74 years	Male	Non-Hispanic White	One primary only	C20.9-Rectum, NOS	Positive histology	8720/3: Malignant melanoma, NOS	Distant	1	0	0	0	None	Yes	Beam radiation	Alive or dead of other cause	Dead (attributable to causes other than this cancer dx)	6
40436643	50 years	50-54 years	Female	Non-Hispanic Asian or Pacific Islander	One primary only	C18.2-Ascending colon	Positive histology	8720/3: Malignant melanoma, NOS	Localized	3	0	0	26	None	No/Unknown	None/Unknown	Alive or dead of other cause	Alive or dead due to cancer	5
40438315	71 years	70-74 years	Male	Non-Hispanic White	One primary only	C21.1-Anal canal	Positive histology	8720/3: Malignant melanoma, NOS	Localized	3	0	0	27	None	No/Unknown	Radiation, NOS method or source not specified	Alive or dead of other cause	Dead (attributable to causes other than this cancer dx)	5
40438961	74 years	70-74 years	Female	Hispanic (All Races)	One primary only	C20.9-Rectum, NOS	Positive histology	8720/3: Malignant melanoma, NOS	Distant	0	0	0	0	None	Yes	None/Unknown	Alive or dead of other cause	Alive or dead due to cancer	3
40445567	82 years	80-84 years	Female	Non-Hispanic White	One primary only	C21.8-Overlapping lesion of rectum, anus, and anal canal	Positive histology	8720/3: Malignant melanoma, NOS	Regional	1	1	0	20	1 to 3 regional lymph nodes removed	No/Unknown	Refused (1988+)	Alive or dead of other cause	Alive or dead due to cancer	9
40458914	85+ years	85+ years	Female	Non-Hispanic White	One primary only	C21.8-Overlapping lesion of rectum, anus, and anal canal	Positive histology	8720/3: Malignant melanoma, NOS	Regional	3	3	0	60	4 or more regional lymph nodes removed	No/Unknown	None/Unknown	Alive or dead of other cause	Alive or dead due to cancer	7
40484945	48 years	45-49 years	Female	Non-Hispanic White	One primary only	C21.0-Anus, NOS	Positive histology	8772/3: Spindle cell melanoma, NOS	Regional	3	3	0	60	4 or more regional lymph nodes removed	No/Unknown	None/Unknown	Alive or dead of other cause	Alive or dead due to cancer	4
40490938	72 years	70-74 years	Female	Hispanic (All Races)	One primary only	C21.8-Overlapping lesion of rectum, anus, and anal canal	Positive histology	8720/3: Malignant melanoma, NOS	Distant	1	0	0	0	None	No/Unknown	None/Unknown	Alive or dead of other cause	Alive or dead due to cancer	31
40546070	64 years	60-64 years	Female	Hispanic (All Races)	1st of 2 or more primaries	C21.8-Overlapping lesion of rectum, anus, and anal canal	Positive histology	8720/3: Malignant melanoma, NOS	Distant	1	1	1	0	None	No/Unknown	Beam radiation	Alive or dead of other cause	Dead (attributable to causes other than this cancer dx)	23
40550238	73 years	70-74 years	Male	Non-Hispanic Asian or Pacific Islander	One primary only	C21.0-Anus, NOS	Positive histology	8720/3: Malignant melanoma, NOS	Distant	1	0	0	0	None	No/Unknown	Beam radiation	Alive or dead of other cause	Alive or dead due to cancer	21
41012735	59 years	55-59 years	Male	Non-Hispanic White	One primary only	C20.9-Rectum, NOS	Positive histology	8720/3: Malignant melanoma, NOS	Localized	Blank(s)	Blank(s)	Blank(s)	20	None	No/Unknown	Recommended, unknown if administered	Alive or dead of other cause	Alive or dead due to cancer	0
41024638	57 years	55-59 years	Female	Non-Hispanic White	One primary only	C21.1-Anal canal	Positive histology	8720/3: Malignant melanoma, NOS	Distant	Blank(s)	Blank(s)	Blank(s)	20	None	No/Unknown	None/Unknown	Alive or dead of other cause	Alive or dead due to cancer	0
41043112	68 years	65-69 years	Female	Non-Hispanic White	One primary only	C20.9-Rectum, NOS	Positive histology	8720/3: Malignant melanoma, NOS	Unknown/unstaged	Blank(s)	Blank(s)	Blank(s)	26	None	No/Unknown	None/Unknown	Alive or dead of other cause	Alive or dead due to cancer	3
47176896	57 years	55-59 years	Female	Non-Hispanic White	1st of 2 or more primaries	C20.9-Rectum, NOS	Positive histology	8720/3: Malignant melanoma, NOS	Localized	Blank(s)	Blank(s)	Blank(s)	27	Blank(s)	No/Unknown	None/Unknown	Alive or dead of other cause	Dead (attributable to causes other than this cancer dx)	76
47710664	53 years	50-54 years	Male	Non-Hispanic White	One primary only	C17.0-Duodenum	Positive histology	8720/3: Malignant melanoma, NOS	Distant	Blank(s)	Blank(s)	Blank(s)	60	Blank(s)	Yes	None/Unknown	Alive or dead of other cause	Dead (attributable to causes other than this cancer dx)	17
48217441	51 years	50-54 years	Male	Hispanic (All Races)	One primary only	C20.9-Rectum, NOS	Positive histology	8720/3: Malignant melanoma, NOS	Localized	Blank(s)	Blank(s)	Blank(s)	27	Blank(s)	No/Unknown	Beam radiation	Alive or dead of other cause	Alive or dead due to cancer	173
48764997	76 years	75-79 years	Female	Non-Hispanic White	One primary only	C21.0-Anus, NOS	Positive histology	8720/3: Malignant melanoma, NOS	Localized	Blank(s)	Blank(s)	Blank(s)	60	4 or more regional lymph nodes removed	No/Unknown	None/Unknown	Alive or dead of other cause	Dead (attributable to causes other than this cancer dx)	35
48774505	32 years	30-34 years	Male	Non-Hispanic White	One primary only	C17.9-Small intestine, NOS	Positive histology	8720/3: Malignant melanoma, NOS	Localized	Blank(s)	Blank(s)	Blank(s)	0	None	Yes	None/Unknown	Alive or dead of other cause	Alive or dead due to cancer	161
48800778	78 years	75-79 years	Female	Non-Hispanic White	1st of 2 or more primaries	C21.8-Overlapping lesion of rectum, anus, and anal canal	Positive histology	8720/3: Malignant melanoma, NOS	Distant	Blank(s)	Blank(s)	Blank(s)	0	None	No/Unknown	Refused (1988+)	Alive or dead of other cause	Dead (attributable to causes other than this cancer dx)	9
49328205	79 years	75-79 years	Female	Non-Hispanic White	1st of 2 or more primaries	C21.8-Overlapping lesion of rectum, anus, and anal canal	Positive histology	8720/3: Malignant melanoma, NOS	Localized	3	0	0	27	None	No/Unknown	None/Unknown	Alive or dead of other cause	Dead (attributable to causes other than this cancer dx)	70
49407336	85+ years	85+ years	Female	Non-Hispanic White	One primary only	C21.1-Anal canal	Positive histology	8720/3: Malignant melanoma, NOS	Localized	3	0	0	27	None	No/Unknown	None/Unknown	Alive or dead of other cause	Dead (attributable to causes other than this cancer dx)	2
49444972	73 years	70-74 years	Female	Non-Hispanic Asian or Pacific Islander	One primary only	C20.9-Rectum, NOS	Positive histology	8720/3: Malignant melanoma, NOS	Regional	3	3	0	50	4 or more regional lymph nodes removed	No/Unknown	None/Unknown	Alive or dead of other cause	Alive or dead due to cancer	139
49891311	85+ years	85+ years	Female	Non-Hispanic White	One primary only	C21.0-Anus, NOS	Positive histology	8720/3: Malignant melanoma, NOS	Localized	3	0	0	27	None	No/Unknown	None/Unknown	Alive or dead of other cause	Dead (attributable to causes other than this cancer dx)	1
49976028	81 years	80-84 years	Female	Non-Hispanic White	One primary only	C21.0-Anus, NOS	Positive histology	8720/3: Malignant melanoma, NOS	Regional	3	0	0	20	None	No/Unknown	None/Unknown	Alive or dead of other cause	Alive or dead due to cancer	126
50414148	85+ years	85+ years	Female	Hispanic (All Races)	One primary only	C21.0-Anus, NOS	Positive histology	8720/3: Malignant melanoma, NOS	Unknown/unstaged	3	0	0	26	None	No/Unknown	None/Unknown	Alive or dead of other cause	Alive or dead due to cancer	25
51001698	39 years	35-39 years	Male	Non-Hispanic White	One primary only	C21.0-Anus, NOS	Positive histology	8780/3: Blue nevus, malignant	Unknown/unstaged	3	0	0	27	None	No/Unknown	None/Unknown	Alive or dead of other cause	Dead (attributable to causes other than this cancer dx)	96
51105649	64 years	60-64 years	Male	Non-Hispanic White	One primary only	C17.1-Jejunum	Positive histology	8720/3: Malignant melanoma, NOS	Distant	3	3	3	30	1 to 3 regional lymph nodes removed	No/Unknown	None/Unknown	Alive or dead of other cause	Alive or dead due to cancer	107
51559652	73 years	70-74 years	Female	Non-Hispanic White	One primary only	C17.0-Duodenum	Positive histology	8720/3: Malignant melanoma, NOS	Localized	3	3	0	60	4 or more regional lymph nodes removed	No/Unknown	None/Unknown	Alive or dead of other cause	Alive or dead due to cancer	99
51598268	60 years	60-64 years	Female	Non-Hispanic White	1st of 2 or more primaries	C21.8-Overlapping lesion of rectum, anus, and anal canal	Positive histology	8744/3: Acral lentiginous melanoma, malignant	Unknown/unstaged	9	9	9	90	Unknown or not applicable	No/Unknown	Radiation, NOS method or source not specified	Alive or dead of other cause	Dead (attributable to causes other than this cancer dx)	11
51644933	38 years	35-39 years	Female	Hispanic (All Races)	One primary only	C21.8-Overlapping lesion of rectum, anus, and anal canal	Positive histology	8720/3: Malignant melanoma, NOS	Distant	1	1	0	90	4 or more regional lymph nodes removed	Yes	None/Unknown	Alive or dead of other cause	Alive or dead due to cancer	91
52143329	68 years	65-69 years	Female	Non-Hispanic Asian or Pacific Islander	One primary only	C21.0-Anus, NOS	Positive histology	8720/3: Malignant melanoma, NOS	Regional	3	3	0	22	1 to 3 regional lymph nodes removed	No/Unknown	None/Unknown	Alive or dead of other cause	Alive or dead due to cancer	87
52160778	68 years	65-69 years	Male	Non-Hispanic White	One primary only	C19.9-Rectosigmoid junction	Positive histology	8720/3: Malignant melanoma, NOS	Regional	3	3	1	30	4 or more regional lymph nodes removed	No/Unknown	None/Unknown	Alive or dead of other cause	Alive or dead due to cancer	84
52179814	64 years	60-64 years	Female	Non-Hispanic White	One primary only	C19.9-Rectosigmoid junction	Positive histology	8720/3: Malignant melanoma, NOS	Distant	1	0	0	0	None	No/Unknown	None/Unknown	Alive or dead of other cause	Dead (attributable to causes other than this cancer dx)	1
52210227	80 years	80-84 years	Female	Non-Hispanic White	One primary only	C21.1-Anal canal	Positive histology	8720/3: Malignant melanoma, NOS	Localized	3	0	0	27	None	No/Unknown	None/Unknown	Alive or dead of other cause	Dead (attributable to causes other than this cancer dx)	12
53202083	73 years	70-74 years	Female	Non-Hispanic White	One primary only	C20.9-Rectum, NOS	Positive histology	8720/3: Malignant melanoma, NOS	Distant	3	0	0	27	None	No/Unknown	Beam radiation	Alive or dead of other cause	Alive or dead due to cancer	64
53236778	76 years	75-79 years	Female	Non-Hispanic White	One primary only	C20.9-Rectum, NOS	Positive histology	8720/3: Malignant melanoma, NOS	Localized	3	3	0	30	Sentinel node biopsy and lym nd removed same/unstated time	No/Unknown	None/Unknown	Alive or dead of other cause	Alive or dead due to cancer	59
53288050	40 years	40-44 years	Female	Non-Hispanic White	One primary only	C21.1-Anal canal	Positive histology	8746/3: Mucosal lentiginous melanoma	Regional	3	3	0	27	4 or more regional lymph nodes removed	No/Unknown	None/Unknown	Alive or dead of other cause	Alive or dead due to cancer	59
53305465	69 years	65-69 years	Male	Non-Hispanic White	One primary only	C21.1-Anal canal	Positive histology	8772/3: Spindle cell melanoma, NOS	Localized	3	0	0	20	None	No/Unknown	None/Unknown	Alive or dead of other cause	Alive or dead due to cancer	57
53313037	74 years	70-74 years	Male	Hispanic (All Races)	1st of 2 or more primaries	C21.0-Anus, NOS	Positive histology	8720/3: Malignant melanoma, NOS	Regional	3	0	0	20	None	No/Unknown	Beam radiation	Alive or dead of other cause	Dead (attributable to causes other than this cancer dx)	25
53764781	71 years	70-74 years	Male	Non-Hispanic White	One primary only	C18.2-Ascending colon	Positive histology	8720/3: Malignant melanoma, NOS	Localized	3	3	0	41	4 or more regional lymph nodes removed	No/Unknown	None/Unknown	Alive or dead of other cause	Alive or dead due to cancer	50
53806947	70 years	70-74 years	Male	Non-Hispanic White	One primary only	C16.5-Lesser curvature of stomach NOS	Positive histology	8720/3: Malignant melanoma, NOS	Distant	1	0	0	0	None	No/Unknown	None/Unknown	Alive or dead of other cause	Dead (attributable to causes other than this cancer dx)	0
53829175	65 years	65-69 years	Male	Non-Hispanic White	One primary only	C21.8-Overlapping lesion of rectum, anus, and anal canal	Positive histology	8720/3: Malignant melanoma, NOS	Regional	3	3	0	62	4 or more regional lymph nodes removed	Yes	Beam radiation	Alive or dead of other cause	Alive or dead due to cancer	23
54266642	54 years	50-54 years	Male	Non-Hispanic Asian or Pacific Islander	One primary only	C21.8-Overlapping lesion of rectum, anus, and anal canal	Positive histology	8720/3: Malignant melanoma, NOS	Localized	3	0	0	27	None	No/Unknown	Recommended, unknown if administered	Alive or dead of other cause	Alive or dead due to cancer	40
54288422	63 years	60-64 years	Female	Non-Hispanic White	One primary only	C21.0-Anus, NOS	Positive histology	8720/3: Malignant melanoma, NOS	Regional	3	0	0	60	None	No/Unknown	None/Unknown	Alive or dead of other cause	Alive or dead due to cancer	31
54315164	74 years	70-74 years	Female	Hispanic (All Races)	One primary only	C21.1-Anal canal	Positive histology	8720/3: Malignant melanoma, NOS	Localized	3	0	0	27	None	No/Unknown	None/Unknown	Alive or dead of other cause	Alive or dead due to cancer	53
54332209	76 years	75-79 years	Male	Non-Hispanic White	1st of 2 or more primaries	C15.4-Middle third of esophagus	Positive histology	8720/3: Malignant melanoma, NOS	Regional	3	3	0	52	4 or more regional lymph nodes removed	Yes	None/Unknown	Alive or dead of other cause	Alive or dead due to cancer	37
54390308	85+ years	85+ years	Male	Non-Hispanic White	One primary only	C21.0-Anus, NOS	Positive histology	8720/3: Malignant melanoma, NOS	Unknown/unstaged	1	9	9	0	None	No/Unknown	None/Unknown	Alive or dead of other cause	Alive or dead due to cancer	40
54820215	61 years	60-64 years	Female	Hispanic (All Races)	1st of 2 or more primaries	C20.9-Rectum, NOS	Positive histology	8720/3: Malignant melanoma, NOS	Regional	3	0	0	30	None	No/Unknown	None/Unknown	Alive or dead of other cause	Alive or dead due to cancer	37
54820653	69 years	65-69 years	Female	Non-Hispanic White	One primary only	C18.0-Cecum	Positive histology	8720/3: Malignant melanoma, NOS	Localized	3	3	0	40	4 or more regional lymph nodes removed	No/Unknown	None/Unknown	Alive or dead of other cause	Alive or dead due to cancer	31
54874305	54 years	50-54 years	Female	Hispanic (All Races)	One primary only	C21.0-Anus, NOS	Positive histology	8720/3: Malignant melanoma, NOS	Localized	3	0	0	27	None	No/Unknown	None/Unknown	Alive or dead of other cause	Alive or dead due to cancer	25
55402071	73 years	70-74 years	Male	Non-Hispanic Asian or Pacific Islander	One primary only	C21.8-Overlapping lesion of rectum, anus, and anal canal	Positive histology	8720/3: Malignant melanoma, NOS	Localized	3	3	0	27	None	No/Unknown	Beam radiation	Alive or dead of other cause	Alive or dead due to cancer	16
55436806	65 years	65-69 years	Female	Hispanic (All Races)	One primary only	C20.9-Rectum, NOS	Positive histology	8730/3: Amelanotic melanoma	Localized	3	0	0	20	None	No/Unknown	Radioactive implants (includes brachytherapy) (1988+)	Alive or dead of other cause	Alive or dead due to cancer	13
55441106	84 years	80-84 years	Male	Non-Hispanic Asian or Pacific Islander	One primary only	C21.8-Overlapping lesion of rectum, anus, and anal canal	Positive histology	8720/3: Malignant melanoma, NOS	Regional	3	3	0	62	4 or more regional lymph nodes removed	No/Unknown	None/Unknown	Alive or dead of other cause	Alive or dead due to cancer	14
55443121	55 years	55-59 years	Male	Non-Hispanic White	One primary only	C20.9-Rectum, NOS	Positive histology	8720/3: Malignant melanoma, NOS	Regional	0	0	0	0	None	No/Unknown	Beam radiation	Alive or dead of other cause	Alive or dead due to cancer	14
55446753	85+ years	85+ years	Female	Hispanic (All Races)	1st of 2 or more primaries	C20.9-Rectum, NOS	Positive histology	8721/3: Nodular melanoma	Localized	3	0	0	27	None	No/Unknown	None/Unknown	Alive or dead of other cause	Alive or dead due to cancer	12
55908334	43 years	40-44 years	Female	Hispanic (All Races)	One primary only	C20.9-Rectum, NOS	Positive histology	8720/3: Malignant melanoma, NOS	Regional	Blank(s)	Blank(s)	Blank(s)	50	4 or more regional lymph nodes removed	Yes	None/Unknown	Alive or dead of other cause	Alive or dead due to cancer	10
55913823	81 years	80-84 years	Female	Non-Hispanic White	One primary only	C21.0-Anus, NOS	Positive histology	8720/3: Malignant melanoma, NOS	Unknown/unstaged	Blank(s)	Blank(s)	Blank(s)	20	Sentinel lymph node biopsy	No/Unknown	Refused (1988+)	Alive or dead of other cause	Alive or dead due to cancer	4
55913825	71 years	70-74 years	Male	Non-Hispanic White	One primary only	C21.0-Anus, NOS	Positive histology	8720/3: Malignant melanoma, NOS	Unknown/unstaged	Blank(s)	Blank(s)	Blank(s)	27	None	No/Unknown	None/Unknown	Alive or dead of other cause	Alive or dead due to cancer	6
55935064	65 years	65-69 years	Male	Non-Hispanic White	One primary only	C21.1-Anal canal	Positive histology	8720/3: Malignant melanoma, NOS	Distant	1	1	0	27	None	Yes	Beam radiation	Alive or dead of other cause	Alive or dead due to cancer	14
55935187	85+ years	85+ years	Male	Hispanic (All Races)	One primary only	C21.8-Overlapping lesion of rectum, anus, and anal canal	Positive histology	8720/3: Malignant melanoma, NOS	Localized	3	0	0	27	None	No/Unknown	Beam radiation	Alive or dead of other cause	Dead (attributable to causes other than this cancer dx)	7
55941696	56 years	55-59 years	Male	Non-Hispanic White	One primary only	C17.1-Jejunum	Positive histology	8720/3: Malignant melanoma, NOS	Distant	Blank(s)	Blank(s)	Blank(s)	30	4 or more regional lymph nodes removed	Yes	None/Unknown	Alive or dead of other cause	Alive or dead due to cancer	9
55942217	74 years	70-74 years	Female	Non-Hispanic White	One primary only	C21.1-Anal canal	Positive histology	8720/3: Malignant melanoma, NOS	Localized	Blank(s)	Blank(s)	Blank(s)	27	None	No/Unknown	Beam radiation	Alive or dead of other cause	Alive or dead due to cancer	6
56012666	78 years	75-79 years	Female	Non-Hispanic White	One primary only	C21.8-Overlapping lesion of rectum, anus, and anal canal	Positive histology	8720/3: Malignant melanoma, NOS	Localized	Blank(s)	Blank(s)	Blank(s)	27	None	No/Unknown	None/Unknown	Alive or dead of other cause	Alive or dead due to cancer	2
56014412	70 years	70-74 years	Female	Hispanic (All Races)	One primary only	C20.9-Rectum, NOS	Positive histology	8720/3: Malignant melanoma, NOS	Unknown/unstaged	Blank(s)	Blank(s)	Blank(s)	26	None	No/Unknown	Beam radiation	Alive or dead of other cause	Alive or dead due to cancer	5
56022925	57 years	55-59 years	Female	Non-Hispanic Asian or Pacific Islander	One primary only	C21.1-Anal canal	Positive histology	8720/3: Malignant melanoma, NOS	Regional	Blank(s)	Blank(s)	Blank(s)	0	None	Yes	Beam radiation	Alive or dead of other cause	Alive or dead due to cancer	3
56024496	76 years	75-79 years	Male	Non-Hispanic Asian or Pacific Islander	One primary only	C21.8-Overlapping lesion of rectum, anus, and anal canal	Positive histology	8720/3: Malignant melanoma, NOS	Localized	Blank(s)	Blank(s)	Blank(s)	20	None	No/Unknown	None/Unknown	Alive or dead of other cause	Alive or dead due to cancer	0
56039134	72 years	70-74 years	Female	Non-Hispanic White	1st of 2 or more primaries	C20.9-Rectum, NOS	Positive histology	8720/3: Malignant melanoma, NOS	Localized	Blank(s)	Blank(s)	Blank(s)	50	4 or more regional lymph nodes removed	No/Unknown	None/Unknown	Alive or dead of other cause	Alive or dead due to cancer	1
56052144	85+ years	85+ years	Male	Non-Hispanic White	One primary only	C21.1-Anal canal	Positive histology	8720/3: Malignant melanoma, NOS	Distant	Blank(s)	Blank(s)	Blank(s)	27	None	No/Unknown	None/Unknown	Alive or dead of other cause	Alive or dead due to cancer	6
56057863	78 years	75-79 years	Female	Non-Hispanic White	One primary only	C20.9-Rectum, NOS	Positive histology	8720/3: Malignant melanoma, NOS	Distant	Blank(s)	Blank(s)	Blank(s)	22	None	No/Unknown	None/Unknown	Alive or dead of other cause	Alive or dead due to cancer	1
57965027	39 years	35-39 years	Female	Non-Hispanic White	1st of 2 or more primaries	C20.9-Rectum, NOS	Positive histology	8720/3: Malignant melanoma, NOS	Distant	1	0	0	0	None	Yes	Beam radiation	Alive or dead of other cause	Dead (attributable to causes other than this cancer dx)	146
58385186	62 years	60-64 years	Female	Non-Hispanic White	1st of 2 or more primaries	C21.1-Anal canal	Positive histology	8720/3: Malignant melanoma, NOS	Regional	3	3	0	63	Sentinel node biopsy and lym nd removed same/unstated time	No/Unknown	None/Unknown	Alive or dead of other cause	Alive or dead due to cancer	126
58408216	37 years	35-39 years	Male	Non-Hispanic White	One primary only	C21.1-Anal canal	Positive histology	8720/3: Malignant melanoma, NOS	Distant	3	0	1	26	None	Yes	None/Unknown	Alive or dead of other cause	Alive or dead due to cancer	116
58427823	34 years	30-34 years	Male	Non-Hispanic White	One primary only	C18.7-Sigmoid colon	Positive histology	8720/3: Malignant melanoma, NOS	Regional	3	3	0	30	4 or more regional lymph nodes removed	No/Unknown	None/Unknown	Alive or dead of other cause	Alive or dead due to cancer	109
58803019	67 years	65-69 years	Female	Non-Hispanic White	1st of 2 or more primaries	C21.1-Anal canal	Positive histology	8721/3: Nodular melanoma	Regional	3	0	0	27	None	No/Unknown	None/Unknown	Alive or dead of other cause	Alive or dead due to cancer	90
59299731	50 years	50-54 years	Male	Non-Hispanic White	One primary only	C20.9-Rectum, NOS	Positive histology	8772/3: Spindle cell melanoma, NOS	Regional	0	0	0	0	None	No/Unknown	Beam radiation	Alive or dead of other cause	Alive or dead due to cancer	38
59680342	70 years	70-74 years	Female	Non-Hispanic White	One primary only	C20.9-Rectum, NOS	Positive histology	8720/3: Malignant melanoma, NOS	Regional	3	3	0	50	4 or more regional lymph nodes removed	No/Unknown	Beam radiation	Alive or dead of other cause	Alive or dead due to cancer	20
59680432	73 years	70-74 years	Female	Non-Hispanic White	One primary only	C21.0-Anus, NOS	Positive histology	8720/3: Malignant melanoma, NOS	Distant	3	0	3	60	None	No/Unknown	None/Unknown	Alive or dead of other cause	Alive or dead due to cancer	19
59684432	69 years	65-69 years	Female	Non-Hispanic White	1st of 2 or more primaries	C21.1-Anal canal	Positive histology	8720/3: Malignant melanoma, NOS	Distant	1	0	0	0	None	No/Unknown	None/Unknown	Alive or dead of other cause	Alive or dead due to cancer	26
59705582	52 years	50-54 years	Male	Non-Hispanic White	1st of 2 or more primaries	C21.1-Anal canal	Positive histology	8720/3: Malignant melanoma, NOS	Localized	Blank(s)	Blank(s)	Blank(s)	22	None	Yes	Beam radiation	Alive or dead of other cause	Alive or dead due to cancer	10
60208662	54 years	50-54 years	Male	Non-Hispanic White	One primary only	C21.8-Overlapping lesion of rectum, anus, and anal canal	Positive histology	8772/3: Spindle cell melanoma, NOS	Unknown/unstaged	Blank(s)	Blank(s)	Blank(s)	27	Blank(s)	No/Unknown	None/Unknown	Alive or dead of other cause	Dead (attributable to causes other than this cancer dx)	10
62003043	85+ years	85+ years	Male	Non-Hispanic White	One primary only	C20.9-Rectum, NOS	Positive histology	8720/3: Malignant melanoma, NOS	Unknown/unstaged	Blank(s)	Blank(s)	Blank(s)	27	None	No/Unknown	None/Unknown	Alive or dead of other cause	Dead (attributable to causes other than this cancer dx)	14
62691530	73 years	70-74 years	Female	Non-Hispanic White	One primary only	C21.0-Anus, NOS	Positive histology	8720/3: Malignant melanoma, NOS	Regional	3	3	0	60	4 or more regional lymph nodes removed	No/Unknown	None/Unknown	Alive or dead of other cause	Alive or dead due to cancer	61
62702475	77 years	75-79 years	Female	Non-Hispanic Black	One primary only	C21.1-Anal canal	Positive histology	8720/3: Malignant melanoma, NOS	Localized	3	3	0	60	4 or more regional lymph nodes removed	No/Unknown	None/Unknown	Alive or dead of other cause	Alive or dead due to cancer	59
62744853	66 years	65-69 years	Male	Non-Hispanic White	1st of 2 or more primaries	C21.1-Anal canal	Positive histology	8720/3: Malignant melanoma, NOS	Regional	3	3	0	62	4 or more regional lymph nodes removed	No/Unknown	None/Unknown	Alive or dead of other cause	Alive or dead due to cancer	46
63319863	65 years	65-69 years	Male	Non-Hispanic White	One primary only	C21.0-Anus, NOS	Positive histology	8720/3: Malignant melanoma, NOS	Localized	3	0	0	27	None	No/Unknown	None/Unknown	Alive or dead of other cause	Alive or dead due to cancer	11
63324385	75 years	75-79 years	Male	Non-Hispanic White	1st of 2 or more primaries	C21.8-Overlapping lesion of rectum, anus, and anal canal	Positive histology	8720/3: Malignant melanoma, NOS	Regional	6	0	0	90	None	Yes	Recommended, unknown if administered	Alive or dead of other cause	Alive or dead due to cancer	23
63343411	72 years	70-74 years	Male	Non-Hispanic White	One primary only	C21.8-Overlapping lesion of rectum, anus, and anal canal	Positive histology	8720/3: Malignant melanoma, NOS	Localized	1	0	0	0	None	Yes	None/Unknown	Alive or dead of other cause	Alive or dead due to cancer	15
63356401	65 years	65-69 years	Female	Non-Hispanic White	One primary only	C20.9-Rectum, NOS	Positive histology	8720/3: Malignant melanoma, NOS	Regional	Blank(s)	Blank(s)	Blank(s)	0	None	No/Unknown	None/Unknown	Alive or dead of other cause	Alive or dead due to cancer	8
63364332	48 years	45-49 years	Male	Hispanic (All Races)	One primary only	C21.0-Anus, NOS	Positive histology	8720/3: Malignant melanoma, NOS	Unknown/unstaged	Blank(s)	Blank(s)	Blank(s)	27	Biopsy or aspiration of regional lymph node, NOS	No/Unknown	None/Unknown	Alive or dead of other cause	Alive or dead due to cancer	7
63377537	56 years	55-59 years	Female	Non-Hispanic White	One primary only	C20.9-Rectum, NOS	Positive histology	8720/3: Malignant melanoma, NOS	Distant	Blank(s)	Blank(s)	Blank(s)	0	None	No/Unknown	None/Unknown	Alive or dead of other cause	Alive or dead due to cancer	3
68952250	81 years	80-84 years	Male	Non-Hispanic White	One primary only	C20.9-Rectum, NOS	Positive histology	8720/3: Malignant melanoma, NOS	Localized	Blank(s)	Blank(s)	Blank(s)	27	Blank(s)	No/Unknown	None/Unknown	Alive or dead of other cause	Dead (attributable to causes other than this cancer dx)	3
69385237	84 years	80-84 years	Male	Non-Hispanic White	One primary only	C20.9-Rectum, NOS	Positive histology	8720/3: Malignant melanoma, NOS	Localized	Blank(s)	Blank(s)	Blank(s)	27	Blank(s)	No/Unknown	None/Unknown	Alive or dead of other cause	Dead (attributable to causes other than this cancer dx)	51
69916420	74 years	70-74 years	Female	Non-Hispanic White	One primary only	C20.9-Rectum, NOS	Positive histology	8720/3: Malignant melanoma, NOS	Regional	Blank(s)	Blank(s)	Blank(s)	50	Blank(s)	No/Unknown	None/Unknown	Alive or dead of other cause	Alive or dead due to cancer	176
69960066	32 years	30-34 years	Male	Non-Hispanic Black	One primary only	C21.1-Anal canal	Positive histology	8721/3: Nodular melanoma	Localized	Blank(s)	Blank(s)	Blank(s)	20	Blank(s)	No/Unknown	None/Unknown	Alive or dead of other cause	Alive or dead due to cancer	174
70033517	78 years	75-79 years	Female	Hispanic (All Races)	One primary only	C15.5-Lower third of esophagus	Positive histology	8720/3: Malignant melanoma, NOS	Regional	Blank(s)	Blank(s)	Blank(s)	53	Blank(s)	No/Unknown	Beam radiation	Alive or dead of other cause	Alive or dead due to cancer	19
71547735	67 years	65-69 years	Male	Non-Hispanic White	One primary only	C26.9-Gastrointestinal tract, NOS	Positive histology	8720/3: Malignant melanoma, NOS	Blank(s)	9	9	9	0	Unknown or not applicable	No/Unknown	None/Unknown	Alive or dead of other cause	Alive or dead due to cancer	143
71624474	79 years	75-79 years	Male	Non-Hispanic White	One primary only	C17.2-Ileum	Positive histology	8720/3: Malignant melanoma, NOS	Unknown/unstaged	3	3	0	30	4 or more regional lymph nodes removed	No/Unknown	None/Unknown	Alive or dead of other cause	Dead (attributable to causes other than this cancer dx)	24
72100656	81 years	80-84 years	Female	Non-Hispanic White	One primary only	C20.9-Rectum, NOS	Positive histology	8772/3: Spindle cell melanoma, NOS	Unknown/unstaged	1	0	0	0	None	No/Unknown	None/Unknown	Alive or dead of other cause	Alive or dead due to cancer	88
72112234	85+ years	85+ years	Male	Non-Hispanic White	One primary only	C21.0-Anus, NOS	Positive histology	8720/3: Malignant melanoma, NOS	Localized	3	0	0	27	None	No/Unknown	None/Unknown	Alive or dead of other cause	Dead (attributable to causes other than this cancer dx)	7
72127272	45 years	45-49 years	Male	Non-Hispanic White	One primary only	C21.1-Anal canal	Positive histology	8720/3: Malignant melanoma, NOS	Localized	3	0	0	27	None	No/Unknown	Beam radiation	Alive or dead of other cause	Alive or dead due to cancer	86
72754004	61 years	60-64 years	Female	Non-Hispanic White	One primary only	C20.9-Rectum, NOS	Positive histology	8720/3: Malignant melanoma, NOS	Unknown/unstaged	9	9	9	0	Unknown or not applicable	No/Unknown	None/Unknown	Alive or dead of other cause	Alive or dead due to cancer	61
73182483	77 years	75-79 years	Male	Non-Hispanic White	One primary only	C17.2-Ileum	Positive histology	8720/3: Malignant melanoma, NOS	Localized	3	3	0	30	4 or more regional lymph nodes removed	No/Unknown	None/Unknown	Alive or dead of other cause	Alive or dead due to cancer	47
73245919	72 years	70-74 years	Female	Non-Hispanic White	1st of 2 or more primaries	C21.0-Anus, NOS	Positive histology	8720/3: Malignant melanoma, NOS	Regional	3	0	0	27	None	Yes	Beam radiation	Alive or dead of other cause	Alive or dead due to cancer	40
73260764	45 years	45-49 years	Male	Non-Hispanic Asian or Pacific Islander	One primary only	C20.9-Rectum, NOS	Positive histology	8720/3: Malignant melanoma, NOS	Localized	1	0	0	0	None	No/Unknown	None/Unknown	Alive or dead of other cause	Alive or dead due to cancer	48
73324341	79 years	75-79 years	Male	Non-Hispanic White	One primary only	C20.9-Rectum, NOS	Positive histology	8720/3: Malignant melanoma, NOS	Distant	1	0	0	0	None	Yes	Beam radiation	Alive or dead of other cause	Alive or dead due to cancer	30
73330217	85+ years	85+ years	Female	Non-Hispanic White	One primary only	C21.1-Anal canal	Positive histology	8720/3: Malignant melanoma, NOS	Unknown/unstaged	1	0	0	27	None	No/Unknown	None/Unknown	Alive or dead of other cause	Alive or dead due to cancer	28
73765851	75 years	75-79 years	Male	Non-Hispanic White	One primary only	C21.0-Anus, NOS	Positive histology	8720/3: Malignant melanoma, NOS	Regional	0	3	0	63	4 or more regional lymph nodes removed	No/Unknown	None/Unknown	Alive or dead of other cause	Alive or dead due to cancer	18
74272804	69 years	65-69 years	Female	Non-Hispanic White	One primary only	C21.1-Anal canal	Positive histology	8720/3: Malignant melanoma, NOS	Regional	Blank(s)	Blank(s)	Blank(s)	0	None	No/Unknown	None/Unknown	Alive or dead of other cause	Alive or dead due to cancer	4
74277691	56 years	55-59 years	Female	Non-Hispanic White	One primary only	C15.3-Upper third of esophagus	Positive histology	8720/3: Malignant melanoma, NOS	Localized	Blank(s)	Blank(s)	Blank(s)	0	None	No/Unknown	None/Unknown	Alive or dead of other cause	Alive or dead due to cancer	6
74886878	59 years	55-59 years	Male	Non-Hispanic White	1st of 2 or more primaries	C21.1-Anal canal	Positive histology	8720/3: Malignant melanoma, NOS	Localized	Blank(s)	Blank(s)	Blank(s)	60	Blank(s)	No/Unknown	None/Unknown	Alive or dead of other cause	Alive or dead due to cancer	179
74922012	76 years	75-79 years	Female	Non-Hispanic White	1st of 2 or more primaries	C21.1-Anal canal	Positive histology	8720/3: Malignant melanoma, NOS	Unknown/unstaged	Blank(s)	Blank(s)	Blank(s)	60	Blank(s)	No/Unknown	None/Unknown	Alive or dead of other cause	Dead (attributable to causes other than this cancer dx)	97
76076786	77 years	75-79 years	Female	Non-Hispanic White	1st of 2 or more primaries	C20.9-Rectum, NOS	Positive histology	8720/3: Malignant melanoma, NOS	Localized	3	0	0	20	None	No/Unknown	None/Unknown	Alive or dead of other cause	Alive or dead due to cancer	90
76077939	79 years	75-79 years	Male	Non-Hispanic White	1st of 2 or more primaries	C20.9-Rectum, NOS	Positive histology	8720/3: Malignant melanoma, NOS	Localized	3	0	0	26	None	No/Unknown	None/Unknown	Alive or dead of other cause	Dead (attributable to causes other than this cancer dx)	1
76564737	85+ years	85+ years	Male	Non-Hispanic White	One primary only	C21.0-Anus, NOS	Positive histology	8720/3: Malignant melanoma, NOS	Localized	3	0	0	20	None	No/Unknown	None/Unknown	Alive or dead of other cause	Dead (attributable to causes other than this cancer dx)	19
77144954	66 years	65-69 years	Female	Non-Hispanic White	One primary only	C17.2-Ileum	Positive histology	8720/3: Malignant melanoma, NOS	Distant	3	3	3	40	4 or more regional lymph nodes removed	Yes	None/Unknown	Alive or dead of other cause	Alive or dead due to cancer	39
77168720	52 years	50-54 years	Male	Non-Hispanic White	One primary only	C21.8-Overlapping lesion of rectum, anus, and anal canal	Positive histology	8720/3: Malignant melanoma, NOS	Regional	3	0	0	27	None	No/Unknown	Beam radiation	Alive or dead of other cause	Alive or dead due to cancer	30
77652863	85+ years	85+ years	Female	Non-Hispanic White	One primary only	C20.9-Rectum, NOS	Positive histology	8720/3: Malignant melanoma, NOS	Localized	3	0	0	26	None	No/Unknown	None/Unknown	Alive or dead of other cause	Alive or dead due to cancer	26
77656846	46 years	45-49 years	Female	Non-Hispanic Black	One primary only	C20.9-Rectum, NOS	Positive histology	8720/3: Malignant melanoma, NOS	Localized	3	0	0	20	None	No/Unknown	None/Unknown	Alive or dead of other cause	Alive or dead due to cancer	20
113275	81 years	80-84 years	Female	Non-Hispanic White	One primary only	C21.1-Anal canal	Positive histology	8720/3: Malignant melanoma, NOS	Blank(s)	Blank(s)	Blank(s)	Blank(s)	Blank(s)	Blank(s)	No/Unknown	None/Unknown	Dead (attributable to this cancer dx)	Alive or dead due to cancer	0
139870	60 years	60-64 years	Male	Non-Hispanic White	One primary only	C17.2-Ileum	Positive histology	8720/3: Malignant melanoma, NOS	Blank(s)	Blank(s)	Blank(s)	Blank(s)	Blank(s)	Blank(s)	No/Unknown	None/Unknown	Dead (attributable to this cancer dx)	Alive or dead due to cancer	6
577755	71 years	70-74 years	Male	Non-Hispanic White	One primary only	C20.9-Rectum, NOS	Positive histology	8720/3: Malignant melanoma, NOS	Blank(s)	Blank(s)	Blank(s)	Blank(s)	Blank(s)	Blank(s)	No/Unknown	None/Unknown	Dead (attributable to this cancer dx)	Alive or dead due to cancer	16
632645	74 years	70-74 years	Female	Non-Hispanic White	One primary only	C21.0-Anus, NOS	Positive histology	8720/3: Malignant melanoma, NOS	Blank(s)	Blank(s)	Blank(s)	Blank(s)	Blank(s)	Blank(s)	No/Unknown	None/Unknown	Dead (attributable to this cancer dx)	Alive or dead due to cancer	9
642150	81 years	80-84 years	Male	Non-Hispanic White	One primary only	C20.9-Rectum, NOS	Positive histology	8770/3: Mixed epithelioid and spindle cell melanoma	Blank(s)	Blank(s)	Blank(s)	Blank(s)	Blank(s)	Blank(s)	No/Unknown	None/Unknown	Dead (attributable to this cancer dx)	Alive or dead due to cancer	40
723579	44 years	40-44 years	Male	Non-Hispanic White	One primary only	C16.9-Stomach, NOS	Positive histology	8720/3: Malignant melanoma, NOS	Blank(s)	Blank(s)	Blank(s)	Blank(s)	Blank(s)	Blank(s)	No/Unknown	None/Unknown	Dead (attributable to this cancer dx)	Alive or dead due to cancer	3
1226541	64 years	60-64 years	Male	Non-Hispanic White	One primary only	C20.9-Rectum, NOS	Positive histology	8720/3: Malignant melanoma, NOS	Blank(s)	Blank(s)	Blank(s)	Blank(s)	Blank(s)	Blank(s)	No/Unknown	None/Unknown	Dead (attributable to this cancer dx)	Alive or dead due to cancer	32
1230643	41 years	40-44 years	Male	Non-Hispanic White	One primary only	C20.9-Rectum, NOS	Positive histology	8720/3: Malignant melanoma, NOS	Blank(s)	Blank(s)	Blank(s)	Blank(s)	Blank(s)	Blank(s)	No/Unknown	None/Unknown	Dead (attributable to this cancer dx)	Alive or dead due to cancer	13
1239768	85+ years	85+ years	Male	Non-Hispanic Asian or Pacific Islander	One primary only	C15.5-Lower third of esophagus	Positive histology	8720/3: Malignant melanoma, NOS	Blank(s)	Blank(s)	Blank(s)	Blank(s)	Blank(s)	Blank(s)	Yes	None/Unknown	Dead (attributable to this cancer dx)	Alive or dead due to cancer	2
1246158	77 years	75-79 years	Female	Non-Hispanic White	One primary only	C21.1-Anal canal	Positive histology	8720/3: Malignant melanoma, NOS	Blank(s)	Blank(s)	Blank(s)	Blank(s)	Blank(s)	Blank(s)	No/Unknown	None/Unknown	Dead (attributable to this cancer dx)	Alive or dead due to cancer	12
1745370	73 years	70-74 years	Female	Non-Hispanic White	One primary only	C21.0-Anus, NOS	Positive histology	8720/3: Malignant melanoma, NOS	Blank(s)	Blank(s)	Blank(s)	Blank(s)	Blank(s)	Blank(s)	Yes	None/Unknown	Dead (attributable to this cancer dx)	Alive or dead due to cancer	1
1760474	80 years	80-84 years	Female	Non-Hispanic White	One primary only	C20.9-Rectum, NOS	Positive histology	8770/3: Mixed epithelioid and spindle cell melanoma	Blank(s)	Blank(s)	Blank(s)	Blank(s)	Blank(s)	Blank(s)	No/Unknown	None/Unknown	Dead (attributable to this cancer dx)	Alive or dead due to cancer	50
1777469	64 years	60-64 years	Female	Non-Hispanic White	One primary only	C21.1-Anal canal	Positive histology	8720/3: Malignant melanoma, NOS	Blank(s)	Blank(s)	Blank(s)	Blank(s)	Blank(s)	Blank(s)	No/Unknown	None/Unknown	Dead (attributable to this cancer dx)	Alive or dead due to cancer	11
1821632	37 years	35-39 years	Female	Non-Hispanic Asian or Pacific Islander	One primary only	C20.9-Rectum, NOS	Positive histology	8720/3: Malignant melanoma, NOS	Blank(s)	Blank(s)	Blank(s)	Blank(s)	Blank(s)	Blank(s)	No/Unknown	None/Unknown	Dead (attributable to this cancer dx)	Alive or dead due to cancer	10
1837657	72 years	70-74 years	Male	Non-Hispanic White	One primary only	C21.0-Anus, NOS	Positive histology	8720/3: Malignant melanoma, NOS	Blank(s)	Blank(s)	Blank(s)	Blank(s)	Blank(s)	Blank(s)	No/Unknown	Beam radiation	Dead (attributable to this cancer dx)	Alive or dead due to cancer	6
2280472	73 years	70-74 years	Male	Non-Hispanic White	1st of 2 or more primaries	C20.9-Rectum, NOS	Positive histology	8720/3: Malignant melanoma, NOS	Localized	Blank(s)	Blank(s)	Blank(s)	27	Blank(s)	No/Unknown	None/Unknown	Dead (attributable to this cancer dx)	Alive or dead due to cancer	188
2333445	64 years	60-64 years	Female	Non-Hispanic White	One primary only	C20.9-Rectum, NOS	Positive histology	8720/3: Malignant melanoma, NOS	Blank(s)	Blank(s)	Blank(s)	Blank(s)	Blank(s)	Blank(s)	No/Unknown	None/Unknown	Dead (attributable to this cancer dx)	Alive or dead due to cancer	12
2852066	40 years	40-44 years	Male	Non-Hispanic Asian or Pacific Islander	One primary only	C21.8-Overlapping lesion of rectum, anus, and anal canal	Positive histology	8720/3: Malignant melanoma, NOS	Regional	Blank(s)	Blank(s)	Blank(s)	60	Blank(s)	Yes	None/Unknown	Dead (attributable to this cancer dx)	Alive or dead due to cancer	7
2891463	46 years	45-49 years	Female	Non-Hispanic White	One primary only	C20.9-Rectum, NOS	Positive histology	8720/3: Malignant melanoma, NOS	Distant	Blank(s)	Blank(s)	Blank(s)	0	Blank(s)	Yes	None/Unknown	Dead (attributable to this cancer dx)	Alive or dead due to cancer	14
2933161	57 years	55-59 years	Male	Hispanic (All Races)	One primary only	C21.1-Anal canal	Positive histology	8720/3: Malignant melanoma, NOS	Localized	Blank(s)	Blank(s)	Blank(s)	90	Blank(s)	Yes	None/Unknown	Dead (attributable to this cancer dx)	Alive or dead due to cancer	27
2952213	85+ years	85+ years	Male	Non-Hispanic White	One primary only	C20.9-Rectum, NOS	Positive histology	8720/3: Malignant melanoma, NOS	Regional	Blank(s)	Blank(s)	Blank(s)	0	None	No/Unknown	None/Unknown	Dead (attributable to this cancer dx)	Alive or dead due to cancer	3
2960544	74 years	70-74 years	Female	Non-Hispanic White	One primary only	C20.9-Rectum, NOS	Positive histology	8720/3: Malignant melanoma, NOS	Distant	Blank(s)	Blank(s)	Blank(s)	0	None	No/Unknown	Beam radiation	Dead (attributable to this cancer dx)	Alive or dead due to cancer	3
2988847	77 years	75-79 years	Female	Non-Hispanic Black	One primary only	C16.3-Gastric antrum	Positive histology	8720/3: Malignant melanoma, NOS	Localized	3	0	0	51	4 or more regional lymph nodes removed	No/Unknown	None/Unknown	Dead (attributable to this cancer dx)	Alive or dead due to cancer	15
3400258	40 years	40-44 years	Female	Non-Hispanic Asian or Pacific Islander	One primary only	C20.9-Rectum, NOS	Positive histology	8720/3: Malignant melanoma, NOS	Distant	1	0	0	0	None	Yes	None/Unknown	Dead (attributable to this cancer dx)	Alive or dead due to cancer	11
3433645	78 years	75-79 years	Female	Hispanic (All Races)	One primary only	C20.9-Rectum, NOS	Positive histology	8720/3: Malignant melanoma, NOS	Unknown/unstaged	1	9	0	0	None	Yes	Beam radiation	Dead (attributable to this cancer dx)	Alive or dead due to cancer	12
[truncated: 587 more rows]

## Sheet: Unstaged removed
Patient ID	Age recode with single ages and 85+	Age recode with <1 year olds	Sex	Race and origin recode (NHW, NHB, NHAIAN, NHAPI, Hispanic)	Sequence number	Primary Site - labeled	Diagnostic Confirmation	ICD-O-3 Hist/behav, malignant	Summary stage 2000 (1998+)	CS Tumor Size/Ext Eval (2004-2015)	CS Reg Node Eval (2004-2015)	CS Mets Eval (2004-2015)	RX Summ--Surg Prim Site (1998+)	RX Summ--Scope Reg LN Sur (2003+)	Chemotherapy recode (yes, no/unk)	Radiation recode	SEER cause-specific death classification	SEER other cause of death classification	Survival months
[truncated: 618 more rows]
